# Supplementary material for: T and B Lymphocyte Transcriptional States Differentiate between Sensitized and Unsensitized Individuals in Alpha-Gal Syndrome
Source: Int J Mol Sci. 2021 Mar 20;22(6):3185. doi: 10.3390/ijms22063185 (PMC8003943; doi:10.3390/ijms22063185)
Supplement: Supplementary file 1 [file ijms-22-03185-s001.zip]

Archive with 3 entries (2 files):
- SUP/
- SUP/ijms-1101923-GEpdf.pdf
- SUP/ijms-1101923-supplementary.xlsx
