# Supplementary material for: T and B Lymphocyte Transcriptional States Differentiate between Sensitized and Unsensitized Individuals in Alpha-Gal Syndrome
Source: Int J Mol Sci. 2021 Mar 20;22(6):3185. doi: 10.3390/ijms22063185 (PMC8003943; doi:10.3390/ijms22063185)
Supplement: Supplementary file 1 [file ijms-22-03185-s001.zip › SUP/ijms-1101923-supplementary.xlsx]

## Sheet: Table S1
PARTICIPANT CHARACTERISTICS
Subject ID	Sex	Age	Self-Reported Race	Alpha-gal IgE (IU/ml)	Total IgE (IU/ml)	Symptoms after mammalian meat ingestion	Gene Expression (Y/N)	Flow Cytometry (Y/N)
CONTROLS
UNC0029	M	44	White	<0.10	69.7	N/A*	Y	Y
UNC0069.2	F	31	White	<0.10	17.9	N/A	Y	Y
UNC0073.1	F	35	White	<0.10	28.3	N/A	Y	N
UNC0091.2	F	31	White	<0.10	<2.0	N/A	Y	Y
UNC0095.1	F	36	White	<0.10	2.7	N/A	Y	N
UNC0142.1	F	50	White	<0.10	14.5	N/A	Y	N
UNC0143.1	F	20	White	<0.10	22.8	N/A	Y	N
UNC0107	M	27	White	<0.10	212	N/A	N	Y
UNC0025	F	35	Black	<0.10	80.3	N/A	N	Y
UNC0075	M	31	Syrian	<0.10	114	N/A	N	Y
UNC0079	M	67	White	<0.10	20.5	N/A	N	Y
UNC0105	F	17	White	<0.10	357	N/A	N	Y
ALPHA-GAL SYNDROME (AGS)
UNC0064.1	F	50	White	16.3	141	Cutaneous-pruritus, hives; GI-abdominal pain	Y	N
UNC0070.2	F	64	White	25.3	111	GI-nausea, Cutaneous-hives	Y	N
UNC0071.1	M	47	Unknown	39.5	131	GI-abdominal cramping; Cutaneous-hives and swelling	Y	N
UNC0072.1	M	58	White	96.4	512	Cutaneous-hives; Respiratory-dyspnea, hypoxia requiring ventilation	Y	N
UNC0083.1	F	38	White	29.6	182	Cutaneous-pruritus, hives; Oropharyngeal - throat swelling; GI-nausea, emesis, diarrhea; Respiratory-chest tightness	Y	N
UNC0084.1	M	68	White	34.1	184	Cutaneous-pruritus, hives	Y	N
UNC0093.1	M	72	White	82.6	210	Cutaneous-hives; GI-abdominal pain, multiple stools	Y	N
UNC0099.1	M	79	White	28.3	103	GI-abdominal discomfort, burning	Y	N
UNC0109.1	F	44	White	69.2	802	Cutaneous - hives, eczema; Respiratory- chest tightness, wheezing; GI - nausea, emesis	Y	N
UNC0115.1	M	43	White	49.2	208	Cutaneous – palmar pruritus, angioedema; GI-diarrhea	Y	N
UNC0117.1	F	17	White	51.9	364	Respiratory - chest tightness; Oropharyngeal - itchy throat; Cutaneous - angioedema and hives	Y	N
UNC0118.1	F	45	White	28.2	136	Cutaneous – hives; Respiratory – dyspnea; Oropharyngeal-throat swelling	Y	N
UNC0121.1	M	74	White	40	303	Cutaneous – facial angioedema; Oropharyngeal – throat angioedema	Y	N
UNC0130.1	M	80	White	25.2	67.5	Cutaneous – pruritus, urticaria; Cardiovascular – tachycardia	Y	N
UNC0131.1	F	40	Black	6.75	21	Cutaneous – urticaria, flushing, diaphoresis; Cardiovascular – pre-syncope; GI-diarrhea	Y	N
UNC0106	M	54	White	0.27	67.2	Cutaneous symptoms-hives	N	Y
UNC0077	F	63	White	0.62	40	Cardiovascular - anaphylaxis with hypertension; GI-bloating and gas; Cutaneous- hives and angioedema	N	Y
UNC0034	M	42	White	1.4	44.7	Cutaneous-hives; Oropharyngeal-"mild" throat constriction	N	Y
UNC0081	F	80	White	1.44	177	Cutaneous-hives	N	Y
UNC0052	M	61	White	2.12	17.1	Cutaneous-hives; Respiratory-chest tightness	N	Y
UNC0068	F	55	White	2.69	209	Cutaneous-hives; Respiratory-shortness of breath	N	Y
UNC0080	F	75	White	2.77	156	Cutaneous-hives	N	Y
UNC0053	M	59	White	10	503	Cutaneous-itching and hives; GI-nausea, vomiting, stomach upset; Cardiovascular-syncope	N	Y
UNC0076	F	59	White	11.7	575	GI-irritable bowel symptoms	N	Y
UNC0032	F	43	White	31.3	233	GI-emesis; Cutaneous-angioedema & hives; Respiratory-wheezing; Oropharyngeal-neck tightness	N	Y
UNC0002	F	65	White	38.5	404	Respiratory-shortness of breath; GI-GERD	N	Y
ALPHA-GAL SENSITIZED BUT ASYMPTOMATIC (C/S)
UNC0104.1	M	63	White	15.3	237	no symptoms	Y	N
UNC0116.1	F	52	White	1.84	51.9	no symptoms	Y	N
For simplicity sake, since UNC0029, UNC0069, and UNC0091 were used in both Flow cohort and Nanostring cohort, their oldest ages and highest total IgE values out of the 2 experiments were included in the summary tables that include all participants

## Sheet: Table S2
STUDY PARTICIPANTS OVERALL
Subject Characteristic	Control	AGS#	Sensitized	Participants Overall
Number of Subjects	12*	26	2	40
Gender
Male	4 (33%)	12 (46%)	1 (50%)	18 (45%)
Female	8 (67%)	14 (54%)	1 (50%)	25 (62.5%)
Mean Age (range)	35.3 (17-67)	56.7 (17-80)	57.5 (52-63)	49.7 (17-80)
Race/Ethnicity (self-report)
White	10 (83.3%)	24 (92.3%)	2 (100%)	36 (90%)
Black	1 (8.3%)	1 (3.8%)	0	2 (5.0%)
Syrian	1 (8.3%)	0	0	1(2.5%)
Unknown	0	1 (3.8%)	0	1 (2.5%)
Mean Alpha-gal IgE (IU/ml)	<0.10	27.9 (0.27-96.4)	8.57 (1.84-15.30)	Not applicable
Mean Total IgE (IU/ml)	78.3 (<2-357)	227 (17.1-802)	144.5 (51.9-237)	Not applicable
MULTIPLEX GENE EXPRESSION ANALYSIS COHORT
Subject Characteristic	Control	AGS	Sensitized	Participants-GeneExpr
Number of Subjects	7*	15	2	24
Gender
Male	1 (14%)	8 (53%)	1 (50%)	10 (42%)
Female	6 (86%)	7 (47%)	1 (50%)	14 (58%)
Mean Age (range)	35.1 (20-50)	54.6 (17-80)	57.5 (52-63)	49.2 (17-80)
Race/Ethnicity (self-report)
White	7 (100%)	13 (86%)	2 (100%)	22 (92%)
Black	0	1 (7%)	0	1 (4%)
Unknown	0	1 (7%)	0	1 (4%)
Mean Alpha-gal IgE (IU/ml)	<0.10	41.5 (6.75-96.4)	8.57 (1.84-15.30)	Not applicable
Mean Total IgE (IU/ml)	22.27 (<2.0-69.7)	231.7 (21-802)	144.5 (51.9-237)	Not applicable
INVARIANT NATURAL KILLER T CELL FLOW CYTOMETRIC ANALYSIS COHORT
Subject Characteristic	Control	AGS	Sensitized	Participants-Flow
Number of Subjects	8*	11	not applicable	19
Gender
Male, no. (%)	4 (50%)	4 (36%)	not applicable	8
Female, no. (%)	4 (50%)	7 (64%)	not applicable	11
Mean Age in years (range)	35 (17-67)	59.6 (42-80)	not applicable
Race/Ethnicity (self-report)
White, no. (%)	6 (75%)	11 (100%)	not applicable	17
Black, no. (%)	1 (12.5%)	0 (0%)	not applicable	1
Syrian, no. (%)	1 (12.5%)	0 (0%)	not applicable	1
Mean Alpha-gal IgE (range, IU/ml)	<0.10	9.3 (0.27-38.5)	not applicable	not applicable
Mean Total IgE (range, IU/ml)	108.8 (<2.0-357)	220.5 (17.1-575)	not applicable	not applicable
Median Frequency of CD3+ human (h)CD1d tetramer+ iNKT cells among PBMCs	0.00017	0.00013	not applicable	not applicable
Median Frequency of CD69+ cells among CD3+ hCD1d tetramer+ iNKT cells	0.0638	0.172	not applicable	not applicable
Median Frequency of CD3+ hCD1d tetramer negative T cells among PBMCs	0.5025	0.482	not applicable	not applicable
Median Frequency of CD69+ cells among CD3+hCD1d tetramer negative T cells	0.0092	0.0105	not applicable	not applicable
*UNC0029, UNC0069, and UNC0091 were included as controls in both the multiplex gene expression analysis experiments and the invariant natural killer T cell flow cytometric analysis.

## Sheet: Table S3
Gene Transcript	Description	Immune Response Category	Fold Change	BH*-adjusted p value	nCounter PanCancer Immune Profiling Panel Annotation	UniProt Gene Ontology Biological Process
UPREGULATED IN ALPHA-GAL SYNDROME vs. CONTROLS
NFKBIA	nuclear factor of kappa light polypeptide gene enhancer in B-cells inhibitor, alpha	NFkappaB Pathway; Immune gene regulation	4.0371	0.000848	innate immune response	I-kappaB kinase/NF-kappaB signaling
NFKB2	nuclear factor of kappa light polypeptide gene enhancer in B-cells 2 (p49/p100)	NFkappaB Pathway; Immune gene regulation	2.09516	0.002586	innate immune response	NIK/NF-kappaB signaling; positive regulation of NF-kappaB transcription factor activity
REL	v-rel avian reticuloendotheliosis viral oncogene homolog	NFkappaB Pathway; Immune gene regulation	1.90634	0.002586	Cell cycle checkpoint and cell cycle arrest, Regulation of cell cycle, Senescence pathway, Senescence initiators interferon related	I-kappaB kinase/NF-kappaB signaling
EGR1	early growth response 1	Immune gene regulation	7.38051	0.000804	T-cell differentiation, Senescence initiators interferon related	positive regulation of gene expression; regulation of transcription by RNA polymerase II
EP300	E1A binding protein p300	Epigenetic regulation, transcriptional regulation	1.36668	0.014968	Innate immune response	Negative regulation of transcription
HLA-DRB3	major histocompatibility complex, class II, DR beta 3	Antigen Processing / MHC II Expression	1.91479	8.6e-05	Adaptive immune response, Antigen processing and presentation	Adaptive Immune response, Antigen processing and presentation; T cell receptor signaling pathway
HLA-DMA	major histocompatibility complex, class II, DM alpha	Antigen Processing / MHC II Expression	1.72131	0.000597	Adaptive immune response, Antigen processing and presentation, Positive regulation of immune response	Adaptive Immune response, Antigen processing and presentation
HLA-DPB1	major histocompatibility complex, class II, DP beta 1	Antigen Processing / MHC II Expression	1.61609	0.002901	Adaptive immune response, Antigen processing and presentation	Adaptive Immune response, Antigen processing and presentation; T cell receptor signaling pathway
HLA-DRA	major histocompatibility complex, class II, DR alpha	Antigen Processing / MHC II Expression	1.61675	0.002246	Adaptive immune response, Antigen processing and presentation	Adaptive Immune response, Antigen processing and presentation; T cell receptor signaling pathway
HLA-DMB	major histocompatibility complex, class II, DM beta	Antigen Processing / MHC II Expression	1.46482	0.002586	Adaptive immune response, Antigen processing and presentation	Adaptive Immune response, Antigen processing and presentation; T cell activation; T cell proliferation
HLA-DPA1	major histocompatibility complex, class II, DP alpha 1	Antigen Processing / MHC II Expression	1.61395	0.013491	Adaptive immune response, Antigen processing and presentation	Adaptive Immune response, Antigen processing and presentation; T cell activation; T cell proliferation; T cell receptor signaling
CD83	CD83 molecule	Antigen Processing / MHC II Expression	5.61354	0.000848	CD molecules, Humoral immune response	Regulation of T cell differentiation, humoral immune response, defense response
IL13RA1	interleukin 13 receptor, alpha 1	Type 2 / Th2 Responses	1.49342	0.014968	CD molecules, Cytokines and receptors, Th2 orientation	Cytokine-mediated signaling pathway
ICAM1	intercellular adhesion molecule 1	Type 2 / Th2 Responses	2.66368	0.002586	Adhesion, CD molecules, Regulation of immune response	Cell adhesion, leukocyte migration
VEGFA	vascular endothelial growth factor A	Type 2 / Th2 Responses	4.65171	0.000848	Leukocyte migration, Cytokines and receptors	Angiogenesis, cytokine-mediated signaling; regulation of cell chemotaxis, migration, and proliferation
CD74	CD74 molecule, major histocompatibility complex, class II invariant chain	Type 2 / Th2 Responses	1.49988	0.005511	Adaptive immune response, CD molecules	Antigen processing and presentation; T cell activation; Regulation of type 2 immune response
PLAUR	plasminogen activator, urokinase receptor	Type 2 / Th2 Responses; blood coagulation	2.96191	0.001618	CD molecules	Blood coagulation, signal transduction, chemotaxis
THBD	thrombomodulin	Blood coagulation; modulates Type 2 responses; inhibits eosinophil and mast cell activation	3.41892	0.014551	CD molecules, Leukocyte migration	Blood coagulation, leukocyte migration
CDKN1A	cyclin-dependent kinase inhibitor 1A (p21, Cip1)	Itch / Allergic Dermatitis	3.0562	0.002648	Cell cycle checkpoint and cell cycle arrest, Regulation of cell cycle, Senescence pathway, Senescence initiators interferon related	Cytokine-mediated signaling, wound healing; response to drug, hyperoxia, toxic substance, corticosterone
TNF	tumor necrosis factor	Itch / Allergic Dermatitis	3.06843	0.002586	Humoral immune response, Interleukins, TNF superfamily members and their receptors	chronic inflammatory response to antigenic stimulus; regulation of IL-6 production
CCL3L1	chemokine (C-C motif) ligand 3-like 1	Type 2 / Th2 Responses; Itch / Allergic Dermatitis	5.773	0.000534	Cytokines and receptors	Inflammatory response, lymphocyte, monocyte, and neutrophil chemotaxis; cytokine and chemokine-mediated signaling
CCL3	chemokine (C-C motif) ligand 3	Type 2 / Th2 Responses; Itch / Allergic Dermatitis	5.36657	0.000534	Chemokines and receptors, Humoral immune response, Regulation of inflammatory response, T-cell polarization	Response to toxic substance, T, eosinophil, monocyte, macrophage chemotaxis; regulation of TNF production
CXCL2	chemokine (C-X-C motif) ligand 2	Itch / Allergic Dermatitis	3.53284	0.018871	Regulation of inflammatory response, Chemokines and receptors	Inflammatory response, leukocyte and neutrophil, chemotaxis; chemokine mediated signaling pathway
BCL6	B-cell CLL/lymphoma 6	T and B cell function; Plasma Cell development; TfH cell development	2.14564	0.014968	Cell Type specific, Regulation of immune response	B cell differentiation; regulation of isotype switching; T cell differentiation
SH2B2	SH2B adaptor protein 2	B cell function	1.81577	0.019037	Regulation of immune response	Antigen receptor-mediated signaling; B cell receptor signaling; blood coagulation
ICOSLG	inducible T-cell co-stimulator ligand	T and B cell function; plasma cell development	2.01872	0.015181	Adaptive immune response, B-cell activation, CD molecules, Regulators of T-cell activation, T-cell proliferation	Adaptive immune response, B cell activation, defense response; T cell activation
CSF2RB	colony stimulating factor 2 receptor, beta, low-affinity (granulocyte-macrophage)	Innate immune response; cytokine signaling / Granulocyte activation	2.8974	0.008903	CD molecules, Chemokines and receptors, Adaptive immune response	Cytokine mediated signaling pathway
CSF3R	colony stimulating factor 3 receptor (granulocyte)	Innate immune response; cytokine signaling / Granulocyte activation	1.74657	0.013491	Cell Type specific, CD molecules, Cytokines and receptors	Cytokine-mediated signaling pathway; neutrophil chemotaxis
RIPK2	receptor-interacting serine-threonine kinase 2	Innate immune response; pattern recognition receptors and innate immune signaling	2.23456	0.014551	innate immune response	Cellular response to microbial components lipoteichoic acid, muramyl dipeptide, peptidoglycan,
CARD 9	caspase recruitment domain family, member 9	Innate immune response; pattern recognition receptors and innate immune signaling	1.56927	0.014861	innate immune response	Defense response to Gram-positive bacterium and to virus
CLEC7	C-type lectin domain family 7, member A	Innate immune response; pattern recognition receptors and innate immune signaling	1.69743	0.006607	innate immune response	carbohydrate mediated signaling, detectionof fungus
NLRP3	NLR family, pyrin domain containing 3	Innate immune response; pattern recognition receptors and innate immune signaling	2.00952	0.014037	innate immune response	Cellular response to lipopolysaccharide, peptidoglycan, defense response to virus, bacteria
IL1R2	interleukin 1 receptor, type II	Innate immune response; pattern recognition receptors and innate immune signaling	5.76092	0.008903	CD molecules, Cytokines and receptors	Regulation of cytokine production involved in inflammatory response
IL1B	interleukin 1, beta	Innate immune response; pattern recognition receptors and innate immune signaling	3.34313	0.014968	Innate immune response, Chemokines and receptors, Cytokines and receptors, Defense response to virus, Interleukins, Regulation of inflammatory response	Inflammatory response; cellular response to ; response to carbohydrate
TNFRSF10B	tumor necrosis factor receptor superfamily, member 10b	Apoptosis	1.51573	0.017989	CD molecules, TNF superfamily members and their receptors	Apoptotic process; regulation of apoptotic process
TNFRSF1B	tumor necrosis factor receptor superfamily, member 1B	Apoptosis	1.6249	0.001992	CD molecules, Chemokines and receptors, TNF superfamily members and their receptors	cellular response to lipopolysaccharide, cytokine-mediated signaling; intrinsic apoptotic signaling in response to DNA damage
BCL10	B-cell CLL/lymphoma 10	Apoptosis (B cells)	1.37069	0.014037	Adaptive immune response, Innate immune response	B cell apoptotic process
DOWN REGULATED IN ALPHA-GAL SYNDROME VS. CONTROLS
ETS1	v-ets avian erythroblastosis virus E26 oncogene homolog 1	T helper cell responses; regulation/prevention of atopic dermatitis	-1.88792	0.000723	Senescence pathway	Angiogenesis, wound healing; regulation of inflammatory response; cell cycle regulation
MAF	v-maf avian musculoaponeurotic fibrosarcoma oncogene homolog	Type2/Th2 response	-1.7183	0.0026	Basic cell functions, Cell Type specific, Th2 orientation	Cytokine production; regulation of transcription; cell development
TCF7	transcription factor 7 (T-cell specific, HMG-box)	T cell function; Regulation of Transcription	-1.8265	0.004742	Transcription factors	Regulation of transcription, gamma-delta T cell differentiation, cellular response to IL-4; Wnt signaling
CD3D	CD3d molecule, delta (CD3-TCR complex)	T cell function	-1.89156	0.005693	Adaptive immune response, CD molecules, Regulation of immune response	Adaptive immune response; T cell differentiation; T cell receptor signaling
RPS6	ribosomal protein S6	T cell function	-1.2994	0.006607	T-cell proliferation	Activation induced death of T cells; T cell proliferation; apoptotic process
LCK	LCK proto-oncogene, Src family tyrosine kinase	T cell function	-1.72129	0.008644	Regulators of T-cell activation	Regulation of lymphocyte activation; T cell proliferation
CD2	CD2 molecule	T cell function	-1.61004	0.019037	Cell Type specific, CD molecules, Leukocyte migration, T-cell activation, T-cell differentiation	T cell activation; regulation of T cell differentiation; leukocyte migration
CD8B	CD8b molecule	T cell function	-2.30049	0.019402	Adaptive immune response, Cell Type specific, CD molecules, Regulation of immune response, T-cell activation	Adaptive immune response; T cell activation
CD27	CD27 molecule	B cell function	-2.07893	0.017599	B-cell differentiation, CD molecules	Regulation of B cell differentiation, T cell differentation; immunoglobulin-mediated immune response
TXK	TXK tyrosine kinase	T cell function	-1.85322	0.014551	Adaptive immune response	T cell receptor signaling pathway; regulation of interferon-gamma production; cytokine production; adaptive immune response
IL16	interleukin 16	Cytokine signaling; leukocyte migration	-1.46526	0.006276	Interleukins	Cytokine-mediated signaling; leukocyte chemotaxis; regulation of neutrophil activation; regulation of inflammatory response
IL32	interleukin 32	Cytokine signaling; leukocyte migration	-1.9355	0.014037	Chemokines and receptors, Interleukins	Cell adhesion; cytokine-mediated signaling; immune repsonse
CREB1	cAMP responsive element binding protein 1	Innate immune response	-1.50358	0.007753	Innate immune response	Aging; chemotaxis to arachidonic acid; regulation of cell size; cellular differentiation of cardiac muscle, fat, lung epithelium
ATF1	activating transcription factor 1	Innate immune response	-1.39368	0.006284	Innate immune response	Regulation of DNA replication; transcription; response to organic cyclic compound
CYFIP2	cytoplasmic FMR1 interacting protein 2	Innate immune response	-1.37533	0.002586	Innate immune response	Apoptotic process, Fc-gamma receptor signaling; phagocytosis; cell-cell adhesion
MAP2K4	mitogen-activated protein kinase kinase 4	Innate immune response	-1.3893	0.019961	Innate immune response	Fcepsilon receptor signaling pathway; regulation of nitric-oxide synthase

## Sheet: Table S4
Table S4. Differential Gene Expression for AGS vs. Sensitized but Asymptomatic
Name	Description	Fold Change	Log Fold Change	p-Value	p-Adj	Average Log2 Expression	Cluster	UNC0064.1	UNC0070.2	UNC0093.1	UNC0104.1	UNC0115.1	UNC0116.1	UNC0117.1	UNC0118.1	UNC0121.1	UNC0071.1	UNC0072.1	UNC0083.1	UNC0084.1	UNC0099.1	UNC0109.1	UNC0130.1	UNC0131.1	Gene ID	Alias
BCL6	B-cell CLL/lymphoma 6	-2.79121	-1.48089	0.0059	0.316344	10.0832		8.67988	9.40446	9.7305	11.0322	10.712	11.9372	10.4568	9.05844	10.8534	10.0595	9.84227	10.8832	10.3465	10.8721	8.9609	9.7896	8.79565	604	BCL5, BCL6A, LAZ3, ZBTB27, ZNF51
BTLA	B and T lymphocyte associated	1.98764	0.991059	0.037813	0.409767	8.6439		8.88883	8.97953	8.42539	7.38639	8.43171	8.44279	8.11528	9.27345	8.88536	8.72869	8.1053	9.30753	7.25711	8.10621	8.78682	9.85599	9.97051	151888	BTLA1, CD272
CCL5	chemokine (C-C motif) ligand 5	-2.20509	-1.14084	0.0212	0.386149	12.0427		11.5611	12.1921	11.6612	13.1274	12.6658	13.2021	12.0019	12.1509	11.3731	11.5083	12.228	13.3713	12.3339	11.2775	11.4241	11.2476	11.3988	6352	D17S136E, RANTES, SCYA5, SIS-DELTA, SISD, TCP228, EOCP
CCR7	chemokine (C-C motif) receptor 7	2.2934	1.19749	0.021315	0.386149	8.4971		10.178	8.25246	8.57375	6.54559	8.39591	8.35281	8.71657	8.85595	8.83669	8.80992	8.70837	7.72257	8.17514	7.45413	8.56332	8.92153	9.38844	1236	BLR2, CC-CKR-7, CCR-7, CD197, CDW197, CMKBR7, EBI1
CD27	CD27 molecule	2.00772	1.00556	0.048159	0.416904	9.0431		10.6339	9.36128	8.96232	7.4795	9.12561	8.94726	9.45539	9.57701	8.85076	8.63373	8.98572	9.19783	7.11625	8.64267	9.34136	9.48847	9.93291	939	S152, S152. LPFS2, T14, TNFRSF7, TP55
CD28	CD28 molecule	2.20831	1.14294	0.006614	0.316344	8.4818		9.58302	8.50449	8.33929	7.36214	9.38864	7.95199	7.79335	8.23598	8.60721	8.19166	9.39183	7.84253	8.85043	8.69117	8.36516	8.02904	9.0626	940	TP44
CD38	CD38 molecule	1.58749	0.666747	0.04493	0.416904	8.2901		8.38272	8.83879	7.96232	7.69866	8.09021	7.95199	8.67897	8.77116	8.58633	8.39488	7.54472	8.23046	8.84765	8.61361	7.64579	8.24263	8.45129	952	ADPRC 1, ADPRC1
CD4	CD4 molecule	1.51343	0.597822	0.008146	0.316344	10.9714		11.269	10.7929	10.9504	10.8227	10.8547	10.0455	11.1466	10.9515	10.8349	11.065	10.5336	10.8086	11.0734	11.4258	11.571	11.4184	10.9495	920	CD4MUT
CD7	CD7 molecule	1.83536	0.876065	0.015359	0.370704	8.6462		8.77065	8.48363	7.81476	7.79238	8.80914	8.17033	9.04313	8.48204	8.58212	9.0428	8.61166	9.06602	9.17957	8.53164	8.79122	8.49682	9.31727	924	GP40, LEU-9, TP41, TP40
CD8A	CD8a molecule	-2.42903	-1.28038	0.025956	0.386149	8.946		8.08552	9.53523	7.67504	10.7286	10.3813	9.61346	9.05785	9.13915	7.67206	8.35574	9.56275	9.99702	8.49973	8.63029	8.51627	7.84077	8.7904	925	CD8, LEU2, MAL, P32
CD99	CD99 molecule	-1.52411	-0.607964	0.00727	0.316344	11.6279		11.4877	11.6984	11.6201	12.2061	12.1623	12.1617	11.7032	11.5559	11.8283	10.9833	11.4185	11.625	11.5936	11.3654	11.4618	11.4892	11.3145	4267	HBA71, MIC2, MIC2X, MIC2Y, MSK5X
CEBPB	CCAAT/enhancer binding protein (C/EBP), beta	-1.86275	-0.897432	0.026995	0.387418	12.4945		11.4201	11.9968	12.8655	13.7945	12.5221	12.8064	12.3595	12.01	12.3323	12.3719	12.8667	12.3391	13.0748	13.5269	12.2848	12.3065	11.5285	1051	C/EBP-BETA, IL6DBP, NF-IL6, TCF5
CSF2RB	colony stimulating factor 2 receptor, beta, low-affinity (granulocyte-macrophage)	-2.91111	-1.54157	0.02057	0.386149	11.4297		9.96896	10.6403	10.634	11.5775	12.2146	13.8305	11.907	9.91721	12.8699	11.433	10.9701	11.6613	11.3302	11.9617	10.2722	12.819	10.2971	1439	CD131, CDW131, IL3RB, IL5RB, SMDP5
CSF3R	colony stimulating factor 3 receptor (granulocyte)	-2.29985	-1.20154	0.001915	0.316344	12.1438		11.5578	11.8364	12.4126	12.4304	12.2784	13.8079	12.4564	11.5074	12.8135	12.1954	12.0296	12.1941	11.7649	12.2897	11.563	12.2302	11.0778	1441	CD114, GCSFR
CXCL10	chemokine (C-X-C motif) ligand 10	4.22344	2.07842	0.047163	0.416904	5.5356		5.15006	5.63002	6.0778	5.00306	5.34425	4.15403	6.10822	8.34795	5.97162	4.56986	3.76135	4.8115	3.41581	5.96871	7.28322	7.29463	5.2133	3627	C7, IFI10, INP10, IP-10, SCYB10, CRG-2, GIP-10, MOB-1
CXCL16	chemokine (C-X-C motif) ligand 16	-2.06624	-1.04701	0.042993	0.416904	8.845		7.89959	8.43013	9.39972	10.2804	8.89371	9.44279	8.96718	8.2001	8.98763	9.56051	9.84063	8.28229	9.71806	9.14154	8.27696	7.42864	7.61455	58191	CXCLG16, SR-PSOX, SRPSOX
CXCL5	chemokine (C-X-C motif) ligand 5	-4.71197	-2.23633	0.033042	0.409767	7.3622		7.0278	6.77441	8.21025	7.22096	7.3592	10.4694	6.62562	7.90771	6.20866	7.93105	7.7544	8.61437	8.31062	6.56239	4.98606	7.75057	5.44462	6374	ENA-78, SCYB5
CXCR2	chemokine (C-X-C motif) receptor 2	-4.22611	-2.07933	0.019047	0.386149	8.3607		6.68611	8.58177	8.11432	8.2674	8.17714	11.3546	9.54432	7.30998	10.2424	8.32659	8.09983	8.93899	7.26547	8.31147	7.33836	8.27535	7.29707	3579	CD182, CDW128B, CMKAR2, IL8R2, IL8RA, IL8RB
F13A1	coagulation factor XIII, A1 polypeptide	-2.70714	-1.43677	0.034492	0.409767	11.3232		11.3023	11.2323	11.8722	11.1869	10.9772	13.4727	11.371	10.7114	10.5196	10.8843	11.2408	12.6175	11.3391	10.6344	10.75	11.7856	10.5974	2162	F13A
FLT3LG	fms-related tyrosine kinase 3 ligand	1.78196	0.833468	0.006276	0.316344	9.6729		10.7648	9.53184	9.34314	8.78784	10.0096	9.24535	9.71425	9.98655	9.53277	9.08909	9.49762	9.33233	9.4801	9.85446	10.0807	9.93388	10.2548	2323	FL, FLT3L
ICAM1	intercellular adhesion molecule 1	-2.3933	-1.259	0.014728	0.370704	9.4909		7.89422	8.94688	9.52371	10.3591	10.3923	11.0729	9.9515	8.55283	9.58633	9.49324	9.47665	9.16446	10.1346	10.6073	8.19302	9.19212	8.80348	3383	BB2, CD54, P3.58
ICOS	inducible T-cell co-stimulator	1.7194	0.781902	0.03672	0.409767	7.8818		8.64511	8.12356	7.86921	7.10885	8.9392	7.63711	7.52326	7.35728	7.81531	7.12974	8.70837	7.42749	8.03052	8.02024	7.73981	7.60373	8.31179	29851	AILIM, CD278, CVID1
IFIT1	interferon-induced protein with tetratricopeptide repeats 1	5.57101	2.47794	0.023171	0.386149	6.6192		6.23752	6.08254	6.9723	5.80142	6.11684	5.33846	7.79335	8.94534	6.77897	6.25104	6.14837	5.57334	5.76158	7.47275	7.06082	8.6692	5.52263	3434	C56, G10P1, IFI-56, IFI-56K, IFI56, IFIT-1, IFNAI1, ISG56, P56, RNM561
IGF2R	insulin-like growth factor 2 receptor	-1.67409	-0.743376	0.033102	0.409767	9.509		8.95741	9.33046	9.50664	9.25757	9.57947	10.829	9.91153	8.95768	10.5436	9.22955	9.35093	10.0294	9.3969	9.2801	9.46213	9.03287	8.99808	3482	CD222, CIMPR, M6P-R, MPR1, MPRI
IL11RA	interleukin 11 receptor, alpha	2.21464	1.14707	0.006586	0.316344	7.4611		8.27522	7.59803	7.14995	6.52389	7.32914	6.94253	6.62562	6.7954	7.5393	7.49324	7.6155	7.40688	7.40827	7.87385	8.15939	7.78733	8.31545	3590	CRSDA
IL1R2	interleukin 1 receptor, type II	-6.39316	-2.67653	0.014704	0.370704	7.8639		4.73502	6.73965	7.12331	8.41023	8.7018	11.7197	7.70258	5.12555	9.32413	7.75628	8.62696	10.3661	7.80812	8.50928	6.91528	8.07436	6.04729	7850	CD121B, CDW121B, IL-1R-2, IL-1RT-2, IL-1RT2, IL1R2C, IL1RB
IL1RAP	interleukin 1 receptor accessory protein	-1.8488	-0.886589	0.046955	0.416904	8.0715		7.24598	7.20652	7.4789	8.44528	7.86781	9.31665	7.55474	7.23091	8.20866	7.62477	8.94049	8.77176	8.23598	8.46812	8.75339	8.00583	7.85966	3556	C3ORF13, IL-1RACP, IL1R3
ISG15	ISG15 ubiquitin-like modifier	2.77599	1.473	0.047643	0.416904	8.8421		8.24598	8.57521	9.1761	8.166	8.90903	7.44949	9.69318	10.4906	8.89218	8.17132	8.3183	8.44276	8.81098	9.99148	8.57102	10.2753	8.13682	9636	G1P2, IFI15, IMD38, IP17, UCRP, HUCRP
ISG20	interferon stimulated exonuclease gene 20kDa	-1.53839	-0.621417	0.017159	0.37965	9.7674		9.54923	9.63634	9.32378	9.91204	10.3386	10.6974	9.74186	9.77116	10.2858	9.4584	9.80406	10.0791	9.47109	9.96049	9.13883	9.39331	9.48415	3669	CD25, HEM45
ITGB3	integrin, beta 3 (platelet glycoprotein IIIa, antigen CD61)	-3.75	-1.90689	0.046441	0.416904	9.094		9.27934	9.48013	10.2932	8.38639	9.66918	12.0406	8.64525	8.38037	8.75672	8.77258	8.27036	10.6267	9.75714	8.30629	7.04618	9.8143	7.07344	3690	BDPLT16, BDPLT2, CD61, GP3A, GPIIIA, GT
LCN2	lipocalin 2	-2.93368	-1.55271	0.02556	0.386149	7.0218		7.27934	6.42649	7.29224	7.31239	7.66618	9.18244	7.07965	6.5241	8.20318	6.15483	6.84227	7.8115	6.92888	6.64678	5.18635	7.52973	5.30445	3934	24P3, MSFI, NGAL
LILRB3	leukocyte immunoglobulin-like receptor, subfamily B (with TM and ITIM domains), member 3	-2.2414	-1.1644	0.004587	0.316344	10.2147		9.48098	9.60771	10.1121	10.4028	10.4352	11.9022	10.5005	9.62805	11.0935	10.0019	9.79053	10.1271	9.8546	10.5946	10.0489	10.8582	9.21134	11025	CD85A, HL9, ILT-5, ILT5, LILRA6, LIR-3, LIR3, PIRB
MR1	major histocompatibility complex, class I-related	1.58116	0.660983	0.002805	0.316344	7.7982		7.63549	7.84153	7.73491	7.32499	7.64193	7.3811	8.11528	8.06415	7.60721	8.3006	7.82246	7.9953	7.86976	7.3968	8.19634	7.78733	7.85464	3140	HLALS
NCF4	neutrophil cytosolic factor 4, 40kDa	-1.93943	-0.955633	0.008341	0.316344	9.9815		9.32997	9.32656	9.77253	10.0682	9.77888	11.4002	9.94161	9.60472	10.4554	9.80464	9.66639	10.5594	9.53475	10.2801	10.078	10.3948	9.68974	4689	NCF, P40PHOX, SH3PXD4
NFKB2	nuclear factor of kappa light polypeptide gene enhancer in B-cells 2 (p49/p100)	-1.79517	-0.844119	0.024909	0.386149	10.374		10.1135	9.80836	9.76681	10.633	11.1708	11.6112	10.39	9.52824	10.8551	10.4701	10.6097	10.021	10.5571	10.9654	9.41873	10.4744	9.9647	4791	CVID10, H2TF1, LYT-10, LYT10, NF-KB2, P100, P52
OAS3	2'-5'-oligoadenylate synthetase 3, 100kDa	3.31539	1.72918	0.03203	0.409767	8.6834		8.08552	8.18515	8.93705	7.74628	8.4175	7.20239	9.36949	10.2027	8.61959	8.40537	8.42285	7.74737	8.78504	10.0187	9.16787	10.1644	8.14095	4940	P100, P100OAS
PLAUR	plasminogen activator, urokinase receptor	-2.82533	-1.49842	0.005635	0.316344	10.8955		9.71077	9.82642	10.8924	12.5341	11.9706	12.2516	10.86	9.43651	11.0906	10.9551	11.4261	11.4629	11.2743	11.6488	9.40731	10.5947	9.88203	5329	CD87, U-PAR, UPAR, URKR
RIPK2	receptor-interacting serine-threonine kinase 2	-2.05942	-1.04224	0.049792	0.416904	9.738		8.23327	9.43557	9.82306	11.3886	10.8847	10.0233	9.65738	8.76064	9.47488	9.98335	10.0847	9.44023	10.7623	10.8904	8.63848	9.17835	8.88695	8767	CARD3, CARDIAK, CCK, GIG30, RICK, RIP2
SH2B2	SH2B adaptor protein 2	-1.90298	-0.928264	0.02618	0.386149	7.6533		6.8505	6.98696	7.00185	8.29967	8.31388	8.75529	8.07242	6.76766	8.03463	7.69488	7.85532	7.29917	8.09763	8.43052	6.92332	7.614	7.10759	10603	APS
SIGLEC1	sialic acid binding Ig-like lectin 1, sialoadhesin	6.49631	2.69962	0.032168	0.409767	6.9274		6.07606	6.20652	6.89043	5.60878	6.51418	5.78206	7.99039	8.56094	7.18663	6.49324	6.73333	5.68026	6.59903	9.24804	7.17966	9.23932	5.7772	6614	CD169, SIGLEC-1, SN, DJ1009E24.1
SOCS1	suppressor of cytokine signaling 1	-1.64286	-0.716207	0.036945	0.409767	8.1623		8.51813	7.80836	7.76394	8.02639	8.45278	9.37408	7.69318	7.7816	8.07715	7.48007	7.69027	8.66732	8.23598	8.06999	8.85773	8.02134	8.24048	8651	CIS1, CISH1, JAB, SOCS-1, SSI-1, SSI1, TIP3
STAT2	signal transducer and activator of transcription 2, 113kDa	1.68796	0.755283	0.049958	0.416904	10.9984		10.9163	10.7999	11.2762	10.422	10.3868	10.3635	11.2302	11.7846	11.0704	10.9431	10.7871	10.7918	10.6927	11.5925	11.3026	11.7158	10.8968	6773	ISGF-3, P113, STAT113
STAT6	signal transducer and activator of transcription 6, interleukin-4 induced	-1.61946	-0.695512	0.015129	0.370704	11.2571		11.3135	11.1117	11.333	11.0626	11.1676	12.462	11.2914	11.338	11.9904	10.9473	10.985	11.2458	10.3015	11.2453	11.1918	11.5086	10.8746	6778	D12S1644, IL-4-STAT, STAT6B, STAT6C
TCF7	transcription factor 7 (T-cell specific, HMG-box)	1.9653	0.974747	0.005782	0.316344	10.8179		11.938	10.6935	10.4928	9.77412	11.2269	10.2796	10.8829	10.9729	10.7963	10.6082	11.0475	10.6378	10.4054	10.3944	11.0046	10.9007	11.8483	6932	TCF-1
THBS1	thrombospondin 1	-4.84629	-2.27688	0.01081	0.370704	10.6179		9.01796	9.81811	10.6811	13.4921	12.0908	12.3639	8.73042	8.03535	9.80451	11.5329	11.7111	11.6878	11.6346	10.905	9.72149	9.78279	9.49387	7057	THBS, THBS-1, TSP, TSP-1, TSP1
TLR2	toll-like receptor 2	-1.55528	-0.637172	0.04113	0.416904	11.058		10.8352	10.7773	11.2882	11.1937	10.5795	12.0097	10.975	10.7598	10.8939	11.2539	11.2151	11.215	10.7631	11.1196	11.5882	11.2713	10.2472	7097	CD282, TIL4
TNFRSF10C	tumor necrosis factor receptor superfamily, member 10c, decoy without an intracellular domain	-3.40147	-1.76616	0.031166	0.409767	8.7908		7.10426	8.652	8.75818	8.79691	8.63581	11.5401	10.0189	7.65859	10.9708	8.81517	8.63456	9.58715	8.08823	8.33709	7.57612	9.00972	7.25959	8794	CD263, DCR1, DCR1-TNFR, LIT, TRAIL-R3, TRAILR3, TRID
TREM1	triggering receptor expressed on myeloid cells 1	-3.17829	-1.66825	0.001964	0.316344	11.2884		9.44652	10.6473	10.8957	12.5867	12.0482	13.2345	11.5528	9.58101	12.2219	11.3887	11.6039	11.3459	11.1796	12.1244	11.2181	10.8243	10.0038	54210	CD354, TREM-1
TXK	TXK tyrosine kinase	1.95258	0.96538	0.023413	0.386149	7.5364		7.92089	7.83056	7.51349	6.23438	7.48721	7.40884	8.17726	7.47348	7.89897	7.51278	7.06091	7.40688	8.13462	7.00753	7.81948	6.95018	8.28219	7294	BTKL, PSCTK5, PTK4, RLK, TKL
UBC	ubiquitin C	-1.6288	-0.703807	0.012811	0.370704	15.5897		14.9284	15.2915	15.6548	16.6616	16.1141	15.719	15.9408	15.523	15.5709	15.5344	15.4836	15.8614	15.9777	15.8635	14.8648	15.1049	14.9312	7316	HMG20

## Sheet: Table S5
Table S5. Raw Transcript Counts
File Name			20180216_COMM001_UNC0029_01.RCC	20180216_COMM001_UNC0064.1_02.RCC	20180216_COMM001_UNC0070.2_03.RCC	20180216_COMM001_UNC0073.1_04.RCC	20180216_COMM001_UNC0093.1_05.RCC	20180216_COMM001_UNC0095_06.RCC	20180216_COMM001_UNC0104.1_07.RCC	20180216_COMM001_UNC0115.1_08.RCC	20180216_COMM001_UNC0116.1_09.RCC	20180216_COMM001_UNC0117.1_10.RCC	20180216_COMM001_UNC0118.1_11.RCC	20180216_COMM001_UNC0121.1_12.RCC	20180605_COMM002_UNC0069.2_01.RCC	20180605_COMM002_UNC0071.1_05.RCC	20180605_COMM002_UNC0072.1_06.RCC	20180605_COMM002_UNC0083.1_07.RCC	20180605_COMM002_UNC0084.1_08.RCC	20180605_COMM002_UNC0091.2_02.RCC	20180605_COMM002_UNC0099.1_09.RCC	20180605_COMM002_UNC0109.1_10.RCC	20180605_COMM002_UNC0130.1_11.RCC	20180605_COMM002_UNC0131.1_12.RCC	20180605_COMM002_UNC0142.1_03.RCC	20180605_COMM002_UNC0143.1_04.RCC
Description			Control	AGS	AGS	Control	AGS	Control	C/S	AGS	C/S	AGS	AGS	AGS	Control	AGS	AGS	AGS	AGS	Control	AGS	AGS	AGS	AGS	Control	Control
Sample ID			UNC0029	UNC0064.1	UNC0070.2	UNC0073.1	UNC0093.1	UNC0095	UNC0104.1	UNC0115.1	UNC0116.1	UNC0117.1	UNC0118.1	UNC0121.1	UNC0069.2	UNC0071.1	UNC0072.1	UNC0083.1	UNC0084.1	UNC0091.2	UNC0099.1	UNC0109.1	UNC0130.1	UNC0131.1	UNC0142.1	UNC0143.1
Owner
Sample Date			2018-02-16	2018-02-16	2018-02-16	2018-02-16	2018-02-16	2018-02-16	2018-02-16	2018-02-16	2018-02-16	2018-02-16	2018-02-16	2018-02-16	2018-06-05	2018-06-05	2018-06-05	2018-06-05	2018-06-05	2018-06-05	2018-06-05	2018-06-05	2018-06-05	2018-06-05	2018-06-05	2018-06-05
File Version			1.7	1.7	1.7	1.7	1.7	1.7	1.7	1.7	1.7	1.7	1.7	1.7	1.7	1.7	1.7	1.7	1.7	1.7	1.7	1.7	1.7	1.7	1.7	1.7
Gene RLF			NS_CANCERIMMUNE_V1.1	NS_CANCERIMMUNE_V1.1	NS_CANCERIMMUNE_V1.1	NS_CANCERIMMUNE_V1.1	NS_CANCERIMMUNE_V1.1	NS_CANCERIMMUNE_V1.1	NS_CANCERIMMUNE_V1.1	NS_CANCERIMMUNE_V1.1	NS_CANCERIMMUNE_V1.1	NS_CANCERIMMUNE_V1.1	NS_CANCERIMMUNE_V1.1	NS_CANCERIMMUNE_V1.1	NS_CANCERIMMUNE_V1.1	NS_CANCERIMMUNE_V1.1	NS_CANCERIMMUNE_V1.1	NS_CANCERIMMUNE_V1.1	NS_CANCERIMMUNE_V1.1	NS_CANCERIMMUNE_V1.1	NS_CANCERIMMUNE_V1.1	NS_CANCERIMMUNE_V1.1	NS_CANCERIMMUNE_V1.1	NS_CANCERIMMUNE_V1.1	NS_CANCERIMMUNE_V1.1	NS_CANCERIMMUNE_V1.1
Comments
Lane ID			1	2	3	4	5	6	7	8	9	10	11	12	1	5	6	7	8	2	9	10	11	12	3	4
FOV Count			555	555	555	555	555	555	555	555	555	555	555	555	555	555	555	555	555	555	555	555	555	555	555	555
FOV Counted			542	541	542	542	536	543	542	545	541	539	536	540	547	539	544	546	541	536	542	539	544	546	544	538
Scanner ID			1605C0377	1605C0377	1605C0377	1605C0377	1605C0377	1605C0377	1605C0377	1605C0377	1605C0377	1605C0377	1605C0377	1605C0377	1605C0377	1605C0377	1605C0377	1605C0377	1605C0377	1605C0377	1605C0377	1605C0377	1605C0377	1605C0377	1605C0377	1605C0377
Stage Position			2	2	2	2	2	2	2	2	2	2	2	2	2	2	2	2	2	2	2	2	2	2	2	2
Binding Density			0.78	0.81	0.94	0.89	1.27	0.82	0.76	0.65	0.68	0.84	0.88	0.79	1.08	0.87	0.59	0.64	0.82	0.86	0.71	1.09	0.54	0.7	0.84	0.84
Messages
Positive	POS_A	ERCC_00117.1	37928	38596	35642	32701	29967	33692	36008	33413	33381	30630	33830	33984	46332	48107	60673	51995	49248	47821	47293	40195	60478	62482	47479	50054
Positive	POS_B	ERCC_00112.1	9776	9973	9691	8939	8182	8882	9408	8978	8779	7939	9142	8885	15046	15667	19505	16810	16117	15389	15692	13057	19567	20690	14895	16136
Positive	POS_C	ERCC_00002.1	2596	2705	2542	2235	2167	2342	2516	2321	2301	2090	2383	2324	3880	4210	5319	4639	4339	4212	4196	3525	5260	5615	4025	4330
Positive	POS_D	ERCC_00092.1	625	641	552	570	525	526	632	553	547	514	630	577	896	982	1156	998	995	930	923	767	1183	1256	921	990
Positive	POS_E	ERCC_00035.1	155	184	155	148	127	129	142	122	140	132	141	157	171	148	211	161	181	176	154	125	197	243	166	146
Positive	POS_F	ERCC_00034.1	97	115	88	83	77	85	79	88	71	87	82	91	68	65	95	69	77	71	65	50	93	78	66	88
Negative	NEG_A	ERCC_00096.1	14	15	19	15	10	13	15	19	17	18	12	18	17	16	15	9	18	15	15	16	25	16	13	17
Negative	NEG_B	ERCC_00041.1	10	17	19	7	14	10	9	10	11	6	16	15	15	14	12	13	13	22	13	15	19	11	12	20
Negative	NEG_C	ERCC_00019.1	17	19	25	14	21	23	20	17	22	24	20	27	24	21	17	17	18	19	27	32	18	22	17	23
Negative	NEG_D	ERCC_00076.1	9	16	11	14	11	7	12	9	11	9	10	11	7	8	7	10	10	12	8	7	8	10	4	11
Negative	NEG_E	ERCC_00098.1	21	25	22	20	13	22	24	19	20	16	14	16	17	18	19	12	17	13	13	17	20	11	17	11
Negative	NEG_F	ERCC_00126.1	28	29	32	24	29	23	22	23	25	17	25	24	32	10	15	20	23	22	18	22	19	25	32	20
Negative	NEG_G	ERCC_00144.1	13	17	10	6	5	16	15	4	15	12	11	17	8	8	11	5	5	7	8	13	14	15	8	9
Negative	NEG_H	ERCC_00154.1	16	18	13	11	23	26	16	13	15	29	20	26	18	11	8	24	14	19	15	14	21	23	21	14
Endogenous	A2M	NM_000014.4	15	20	27	13	18	20	19	11	12	12	10	18	20	12	14	6	17	10	18	26	21	26	23	16
Endogenous	ABCB1	NM_000927.3	401	207	407	231	189	464	257	191	152	249	219	314	280	481	370	259	267	601	132	367	120	342	277	440
Endogenous	ABL1	NM_005157.3	202	183	264	253	248	206	171	141	131	146	197	208	182	267	179	193	271	248	172	294	121	235	201	236
Endogenous	ADA	NM_000022.2	345	338	320	259	357	378	251	179	168	339	293	268	321	281	190	226	317	307	266	256	132	296	331	325
Endogenous	ADORA2A	NM_000675.3	124	140	140	135	113	137	206	166	187	121	84	113	194	314	346	147	405	252	289	140	84	162	173	200
Endogenous	AICDA	NM_020661.1	32	23	43	24	33	22	23	18	21	15	34	30	20	25	22	20	18	29	22	28	18	25	18	21
Endogenous	AIRE	NM_000383.2	49	20	30	35	51	23	11	18	10	25	24	25	30	18	20	25	18	12	26	24	18	24	52	16
Endogenous	AKT3	NM_181690.1	1669	1429	1398	1418	1136	1392	896	992	854	687	1072	1166	1021	1021	947	573	827	1422	616	1421	578	1330	1255	1229
Endogenous	ALCAM	NM_001627.3	228	440	388	362	492	207	160	161	167	216	295	271	235	209	261	146	242	170	177	294	178	282	216	232
Endogenous	AMBP	NM_001633.3	24	18	23	14	9	12	30	31	27	14	34	26	18	6	11	11	16	9	9	7	19	17	8	11
Endogenous	AMICA1	NM_153206.2	4868	6507	5396	6178	7725	5627	3171	2167	5041	5530	5546	4887	8817	5587	3551	4363	3025	6697	4640	10505	4989	6170	5143	6442
Endogenous	ANP32B	NM_006401.2	2671	2323	2450	2560	2859	3026	1790	1495	1296	1879	1947	1827	3814	3606	2762	2659	3972	4417	2944	3926	1880	3497	3845	4618
Endogenous	ANXA1	NM_000700.1	15017	10182	14705	14538	17754	13037	15022	6694	6214	8797	11571	9063	15075	8850	8580	9446	8853	12182	11544	27622	7953	8852	12170	13193
Endogenous	APOE	NM_000041.2	20	24	10	13	14	11	16	19	12	15	20	14	17	11	12	9	17	6	14	5	15	15	6	8
Endogenous	APP	NM_000484.3	960	1410	1369	1419	1477	1087	639	608	1295	980	1192	955	1388	1043	760	930	1179	1032	847	1741	774	982	1580	1254
Endogenous	ARG1	NM_000045.2	52	8	13	62	27	26	15	13	39	10	14	27	12	13	14	38	19	35	19	20	26	13	62	76
Endogenous	ARG2	NM_001172.3	28	60	43	26	42	33	39	43	46	25	46	42	58	43	42	61	52	46	23	37	25	33	66	64
Endogenous	ATF1	NM_005171.2	463	364	386	381	423	531	232	162	169	314	361	231	567	376	266	282	250	539	173	467	225	413	503	543
Endogenous	ATF2	NM_001256090.1	1066	1054	1046	1053	913	1056	590	449	486	542	832	769	1073	810	759	658	855	1065	593	1363	602	1083	956	922
Endogenous	ATG10	NM_001131028.1	163	136	129	136	110	120	107	70	50	75	87	75	108	59	45	73	71	106	44	145	40	109	79	73
Endogenous	ATG12	NM_004707.2	69	82	74	63	123	70	78	54	67	80	67	78	93	96	60	94	88	96	67	117	77	104	74	68
Endogenous	ATG16L1	NM_198890.2	426	494	474	512	457	488	391	331	213	202	317	487	460	460	461	433	759	612	415	571	251	549	398	498
Endogenous	ATG5	NM_004849.2	711	627	667	675	665	712	401	347	287	391	565	420	737	599	459	464	670	729	434	870	362	635	684	669
Endogenous	ATG7	NM_001136031.2	978	1484	1166	1268	1320	883	566	361	858	788	878	962	914	482	490	511	386	676	661	1462	685	851	554	645
Endogenous	ATM	NM_000051.3	49	126	77	59	54	52	35	35	54	54	54	81	80	35	30	40	48	123	57	70	72	123	64	68
Endogenous	AXL	NM_021913.2	133	150	196	155	193	112	222	123	81	106	81	150	51	57	22	22	33	27	25	34	14	27	19	22
Endogenous	BAGE	NM_001187.1	29	33	34	25	26	21	36	31	40	30	25	43	12	18	23	20	22	17	35	36	39	35	18	16
Endogenous	BATF	NM_006399.3	177	132	154	167	121	133	77	88	87	102	140	62	241	113	113	97	101	188	67	212	66	98	144	179
Endogenous	BAX	NM_138761.3	1471	1454	1843	1697	1973	1577	1224	876	795	1184	1545	1382	1934	1706	1094	1299	1467	1617	1408	2180	986	1451	1787	1625
Endogenous	BCL10	NM_003921.2	970	935	1261	1120	1603	1012	1220	829	853	1034	923	1231	1351	1911	1558	1191	2200	1364	1322	1418	956	1510	1150	1175
Endogenous	BCL2	NM_000657.2	649	1710	619	761	545	554	254	360	357	284	490	718	646	369	448	360	431	848	475	1316	763	1215	894	773
Endogenous	BCL2L1	NM_001191.2	1033	1028	1070	924	1069	1001	455	411	750	667	831	733	1247	642	418	911	909	865	438	953	560	652	1498	2344
Endogenous	BCL6	NM_001706.2	351	462	780	1008	981	592	1502	991	2423	1039	504	1651	684	1303	880	1547	1464	636	1646	739	637	551	528	445
Endogenous	BID	NM_001196.2	43	36	51	44	54	64	56	27	40	43	41	32	78	75	59	28	58	46	61	74	37	41	61	61
Endogenous	BIRC5	NM_001168.2	51	29	40	35	35	37	31	37	28	29	29	38	41	26	22	34	28	35	41	27	23	29	30	37
Endogenous	BLK	NM_001715.2	153	153	149	204	151	143	57	95	102	49	200	185	205	199	213	211	77	238	69	155	194	438	324	133
Endogenous	BLNK	NM_013314.2	95	73	112	137	82	111	44	43	61	70	134	102	214	99	73	119	35	214	60	172	152	284	248	141
Endogenous	BMI1	NM_005180.5	560	441	491	452	416	527	227	276	211	242	335	327	517	432	365	312	426	541	238	532	204	484	440	561
Endogenous	BST1	NM_004334.2	1545	2018	2505	3037	3233	1947	1832	1314	1372	2058	2269	1907	3889	2013	1070	1627	1599	1698	2109	4755	1903	1528	2130	1957
Endogenous	BST2	NM_004335.2	686	827	798	714	1003	861	457	391	415	739	1401	639	3022	832	482	845	877	1192	1136	1747	1066	1122	1059	1350
Endogenous	BTK	NM_000061.1	315	386	415	442	514	315	271	172	289	352	456	340	913	676	388	535	446	574	543	1137	621	786	923	734
Endogenous	BTLA	NM_181780.2	657	534	581	753	397	734	120	204	215	205	585	422	1016	518	264	519	172	1195	242	655	667	1244	1136	779
Endogenous	C1QA	NM_015991.2	13	45	54	29	103	23	42	33	24	109	118	26	46	66	44	70	67	40	97	108	23	35	23	66
Endogenous	C1QB	NM_000491.3	26	39	54	41	89	49	54	35	50	71	138	44	68	34	39	82	40	25	76	62	21	57	23	39
Endogenous	C1QBP	NM_001212.3	1179	919	967	949	1012	1197	662	602	391	711	1028	627	1291	714	550	745	1044	1371	678	1293	523	1005	1069	1468
Endogenous	C1R	NM_001733.4	39	39	30	30	42	34	22	36	47	27	25	51	21	51	43	18	48	32	32	28	34	44	40	26
Endogenous	C1S	NM_001734.2	12	11	6	19	16	6	18	17	13	6	13	23	12	26	22	14	27	12	10	20	15	15	11	6
Endogenous	C2	NM_000063.3	40	62	81	71	58	40	35	40	29	132	186	41	132	89	32	60	46	40	50	109	50	31	21	57
Endogenous	C3	NM_000064.2	21	13	14	19	35	49	41	12	14	21	17	25	36	37	22	7	43	32	38	29	25	22	26	32
Endogenous	C3AR1	NM_004054.2	365	250	274	103	732	350	364	155	174	311	283	165	713	519	419	298	63	181	114	752	88	194	455	411
Endogenous	C4B	NM_001002029.3	28	33	32	22	33	36	6	22	42	26	16	38	26	32	24	23	30	33	21	34	24	28	24	41
Endogenous	C4BPA	NM_000715.3	11	9	12	6	10	5	9	6	4	5	2	14	14	13	8	62	8	12	9	10	6	5	10	11
Endogenous	C5	NM_001735.2	52	61	60	52	54	47	42	36	40	29	47	42	59	35	33	51	41	50	41	100	45	59	46	61
Endogenous	C6	NM_000065.2	21	19	22	17	19	20	32	31	32	29	26	26	19	13	15	16	22	22	16	11	25	17	23	18
Endogenous	C7	NM_000587.2	8	12	6	7	11	8	10	11	7	15	9	7	10	12	8	7	4	9	8	12	7	10	8	4
Endogenous	C8A	NM_000562.2	15	12	20	14	12	10	5	9	6	6	15	12	23	11	9	10	14	18	13	11	13	14	13	8
Endogenous	C8B	NM_000066.2	19	18	10	12	27	9	18	14	10	14	15	16	12	26	13	16	14	18	11	11	11	17	14	12
Endogenous	C8G	NM_000606.2	41	39	52	38	47	39	38	43	42	34	35	19	12	17	18	19	24	21	19	30	27	26	18	10
Endogenous	C9	NM_001737.3	21	17	25	21	30	13	16	14	15	16	33	28	17	23	18	20	27	25	11	26	20	31	14	13
Endogenous	CAMP	NM_004345.3	282	19	43	78	51	167	40	32	109	32	24	150	71	53	34	47	51	62	65	49	83	43	281	374
Endogenous	CARD11	NM_032415.2	742	842	727	714	477	727	308	455	297	424	539	618	804	726	599	592	764	1062	468	1003	402	1128	822	890
Endogenous	CARD9	NM_052813.4	148	254	217	150	254	110	92	81	110	150	231	177	153	192	93	181	172	138	205	391	186	154	163	188
Endogenous	CASP1	NM_001223.3	3123	3247	3677	3510	5264	3463	2363	1476	1432	2963	4297	2577	5533	2393	1623	2393	1884	2790	2758	5463	2577	2547	3028	3310
Endogenous	CASP10	NM_032977.3	83	120	96	100	162	99	50	42	56	81	121	79	178	107	51	121	80	104	100	311	125	129	115	120
Endogenous	CASP3	NM_032991.2	471	427	522	481	543	477	283	255	243	236	349	343	546	439	373	370	643	505	398	455	280	434	505	503
Endogenous	CASP8	NM_001228.4	2661	2997	3394	2711	2766	2502	2322	2040	2201	1610	1895	3526	2483	4297	4967	2815	3889	3478	2986	3755	1805	3004	3225	2546
Endogenous	CCL1	NM_002981.1	10	19	14	26	26	21	24	13	16	17	30	20	28	14	11	15	16	13	16	24	22	14	15	19
Endogenous	CCL11	NM_002986.2	16	11	17	13	12	10	17	12	15	7	13	22	8	4	10	6	9	7	15	9	11	9	3	8
Endogenous	CCL13	NM_005408.2	14	13	14	23	18	13	14	9	6	11	18	15	20	12	18	9	10	6	11	19	25	11	14	11
Endogenous	CCL14	NM_032963.3	26	23	26	21	17	22	18	20	25	21	17	22	19	11	17	12	12	9	13	6	16	15	14	21
Endogenous	CCL15	NM_032965.3	21	14	15	13	13	7	13	14	14	11	11	18	14	15	8	4	9	13	6	8	18	13	9	9
Endogenous	CCL16	NM_004590.2	15	14	7	13	15	10	10	6	7	5	7	8	8	10	8	16	8	16	9	10	14	9	8	8
Endogenous	CCL17	NM_002987.2	31	32	20	19	29	24	39	33	44	19	40	33	21	17	15	31	27	13	11	18	21	26	17	8
Endogenous	CCL18	NM_002988.2	12	16	15	11	17	15	14	10	14	11	15	12	11	5	13	6	12	8	11	11	10	11	15	6
Endogenous	CCL19	NM_006274.2	17	17	33	15	34	25	21	12	14	16	22	19	26	22	25	12	15	27	29	17	20	23	25	21
Endogenous	CCL2	NM_002982.3	26	13	11	8	17	19	21	21	6	15	87	16	210	49	75	13	132	25	29	40	39	13	13	19
Endogenous	CCL20	NM_004591.1	18	24	17	18	17	12	38	92	33	14	12	25	9	19	18	21	19	15	22	14	28	21	6	7
Endogenous	CCL21	NM_002989.2	17	21	20	24	30	12	24	19	10	13	26	18	25	18	15	21	25	9	25	34	20	20	28	17
Endogenous	CCL22	NM_002990.3	32	40	17	19	33	31	42	35	36	29	32	30	10	13	7	8	11	12	12	17	16	12	11	6
Endogenous	CCL23	NM_145898.1	14	14	14	13	18	8	21	13	10	19	9	14	10	11	15	8	6	13	7	9	11	13	2	6
Endogenous	CCL24	NM_002991.2	6	4	5	3	5	1	5	2	5	1	2	5	1	6	3	8	1	1	2	7	1	4	2	1
Endogenous	CCL25	NM_005624.2	9	9	6	8	10	9	7	5	10	7	10	10	13	6	11	11	6	6	11	10	11	8	8	11
Endogenous	CCL26	NM_006072.4	14	20	20	13	13	16	20	9	12	7	15	15	20	7	18	10	19	16	13	9	13	11	13	7
Endogenous	CCL27	NM_006664.2	10	23	14	16	10	7	12	8	8	17	19	14	18	9	11	12	12	16	14	13	16	15	14	10
Endogenous	CCL28	NM_148672.2	15	16	7	13	6	6	9	7	6	9	11	18	25	12	8	9	10	17	7	12	11	14	13	21
Endogenous	CCL3	NM_002983.2	516	593	1427	269	4946	664	2395	2071	1342	1903	826	1831	531	3504	1152	965	1819	471	1798	222	2190	3696	474	261
Endogenous	CCL3L1	NM_021006.4	562	738	1714	385	7091	739	3235	2549	1703	2339	1075	2469	739	4712	1637	1289	2242	657	2641	268	3308	5476	613	329
Endogenous	CCL4	NM_002984.2	369	117	528	150	327	380	589	600	397	252	234	361	216	436	564	668	975	472	387	277	165	381	350	426
Endogenous	CCL5	NM_002985.2	3705	3404	5386	3561	3740	4158	6418	3839	5823	3032	4299	2367	9012	3557	4599	8679	5805	6985	2180	4075	1750	3348	11439	12593
Endogenous	CCL7	NM_006273.2	26	29	28	28	32	35	54	49	38	22	32	25	24	20	41	11	43	16	11	15	20	17	15	17
Endogenous	CCL8	NM_005623.2	34	29	27	29	42	22	34	32	24	25	59	31	91	18	16	20	31	28	23	33	51	33	17	23
Endogenous	CCND3	NM_001760.2	1103	920	1197	938	1367	1219	615	598	946	831	804	1101	1832	1016	634	1234	856	1764	705	1835	618	1025	1714	1847
Endogenous	CCR1	NM_001295.2	313	413	247	297	433	502	522	215	113	241	370	149	1575	755	612	180	876	315	477	807	280	208	321	408
Endogenous	CCR2	NM_001123041.2	1628	1912	1429	1660	1576	1222	222	134	481	1059	2613	410	3508	1628	689	985	246	1313	408	3441	1463	1097	1563	1903
Endogenous	CCR3	NM_001837.2	166	19	22	23	29	116	36	32	82	44	15	28	159	22	62	21	20	259	33	23	45	16	179	91
Endogenous	CCR4	NM_005508.4	229	114	193	190	126	79	51	148	68	61	67	125	181	100	207	88	244	100	183	110	58	65	174	101
Endogenous	CCR5	NM_000579.1	230	132	107	121	96	177	98	39	55	88	156	65	346	131	271	176	69	229	84	242	137	95	232	228
Endogenous	CCR6	NM_031409.2	271	180	123	179	83	131	53	69	68	65	194	73	299	87	268	100	120	211	67	217	142	249	250	196
Endogenous	CCR7	NM_001838.2	684	1305	351	588	440	1219	67	199	202	311	438	408	674	548	401	173	325	1216	154	561	349	831	510	815
Endogenous	CCR9	NM_031200.1	21	28	23	21	18	21	16	10	11	13	17	12	22	12	17	11	22	21	16	21	25	23	24	22
Endogenous	CCRL2	NM_003965.4	95	87	86	99	153	116	145	75	70	93	94	68	166	137	235	52	135	78	88	117	81	76	67	118
Endogenous	CD14	NM_000591.2	3955	3611	3692	5553	5892	4573	2205	1537	2838	3483	4715	3160	8381	6833	3546	3084	2431	3109	2137	7308	3096	2548	3007	4038
Endogenous	CD160	NM_007053.2	167	157	455	194	202	201	208	189	146	493	123	286	98	69	76	281	132	269	76	290	30	268	168	272
Endogenous	CD163	NM_004244.4	486	666	809	805	913	452	389	277	541	495	636	558	1646	732	388	2134	602	656	825	2680	817	598	729	809
Endogenous	CD164	NM_006016.4	3998	3847	4241	4208	4016	4720	2470	1791	1675	2819	3210	2813	6215	3514	2709	2922	4082	5254	3089	6242	2536	4367	4547	4982
Endogenous	CD180	NM_005582.2	379	653	608	625	461	454	160	88	169	408	617	144	448	132	102	100	111	358	82	339	384	479	467	281
Endogenous	CD19	NM_001770.4	313	371	477	701	478	324	142	193	273	154	469	459	532	575	267	346	152	648	173	321	525	1328	827	303
Endogenous	CD1A	NM_001763.2	33	49	46	60	45	41	24	38	31	28	58	31	65	12	22	40	28	55	34	65	39	53	40	55
Endogenous	CD1B	NM_001764.2	4	19	23	14	14	11	20	5	4	9	12	21	5	15	7	16	8	9	2	18	8	17	14	15
Endogenous	CD1C	NM_001765.2	349	460	686	303	746	312	237	187	229	312	501	296	283	202	81	178	281	381	263	655	169	485	380	317
Endogenous	CD1D	NM_001766.3	867	863	776	778	1326	860	545	333	484	542	844	530	1075	3365	1312	810	1065	819	803	2267	804	814	759	930
Endogenous	CD1E	NM_001042583.1	26	28	27	14	35	3	12	10	21	15	16	18	12	12	11	9	12	22	13	23	14	16	11	11
Endogenous	CD2	NM_001767.3	864	715	574	475	412	702	259	254	283	258	413	336	592	217	292	369	232	764	209	622	184	375	551	771
Endogenous	CD200	NM_005944.5	70	37	104	118	66	107	28	29	38	47	85	98	124	167	51	65	64	126	41	65	125	164	199	71
Endogenous	CD207	NM_015717.2	20	18	24	12	25	18	12	6	11	13	19	15	23	18	20	12	16	15	13	26	15	20	17	29
Endogenous	CD209	NM_021155.2	22	19	25	14	19	15	18	14	10	24	38	16	14	24	10	8	16	12	26	30	17	26	9	28
Endogenous	CD22	NM_001771.2	424	589	830	1057	479	468	253	340	431	247	985	739	892	796	329	570	307	1094	293	563	1066	2466	1386	607
Endogenous	CD24	NM_013230.2	134	48	67	119	56	75	25	34	84	34	134	120	136	127	90	99	49	232	72	85	198	210	295	214
Endogenous	CD244	NM_016382.2	896	779	1210	740	1103	1039	646	402	493	940	778	853	846	692	436	688	635	851	587	1162	411	772	664	997
Endogenous	CD247	NM_198053.1	2665	2354	2903	1565	1855	3594	1037	1311	988	1817	1509	2143	1952	2195	1461	1478	3238	4023	950	2376	621	2860	2031	3214
Endogenous	CD27	NM_001242.4	1279	1790	757	911	576	1992	128	330	305	519	722	412	1591	485	486	481	156	2279	351	962	517	1212	1060	1879
Endogenous	CD274	NM_014143.3	61	70	55	33	37	57	20	33	34	55	55	31	129	37	64	41	59	68	35	66	35	32	49	63
Endogenous	CD276	NM_001024736.1	46	35	62	43	34	36	38	53	32	34	47	32	24	31	18	26	37	30	16	36	34	31	21	28
Endogenous	CD28	NM_001243078.1	733	864	418	755	374	571	118	396	153	164	285	348	558	357	644	188	519	645	363	489	188	663	404	471
Endogenous	CD33	NM_001177608.1	165	279	279	278	325	191	222	141	102	223	186	185	192	210	105	210	232	144	284	535	270	217	215	223
Endogenous	CD34	NM_001025109.1	23	18	24	28	27	17	23	35	22	20	36	32	26	18	14	24	19	20	15	16	28	14	16	24
Endogenous	CD36	NM_001001548.2	2809	5999	5892	6859	6791	3139	2684	1863	2482	3770	4485	2491	7017	2634	1095	2649	2203	2465	3134	8061	3715	3112	5352	2841
Endogenous	CD37	NM_001774.2	565	650	691	675	754	555	476	385	518	587	670	744	752	822	506	577	680	744	599	728	543	872	722	713
Endogenous	CD38	NM_001775.2	366	376	527	216	288	430	149	161	153	303	413	343	780	411	179	246	518	615	344	297	218	434	345	405
Endogenous	CD3D	NM_000732.4	3455	3543	2062	2518	1382	3510	1286	1505	897	1149	2311	997	4707	1464	1896	2513	1200	6517	1494	3325	1177	3436	4035	6313
Endogenous	CD3E	NM_000733.2	4331	4299	2407	3304	1863	4988	1715	2140	1382	1836	2796	1542	2912	790	1071	1799	1343	4387	1111	2385	833	2520	2586	4000
Endogenous	CD3EAP	NM_012099.1	66	66	48	53	47	50	31	32	36	41	67	35	42	30	23	21	20	42	26	46	24	40	38	57
Endogenous	CD3G	NM_000073.2	1064	1028	593	800	378	1077	414	481	254	322	677	387	508	207	232	415	145	821	234	372	171	527	508	769
Endogenous	CD4	NM_000616.4	1734	2780	2042	2130	2285	1802	1299	1094	653	1676	1872	1630	2683	2616	1421	1469	2423	2424	2416	4512	1970	2452	2226	2913
Endogenous	CD40	NM_001250.4	345	380	368	627	348	334	191	205	187	281	560	347	660	546	358	270	219	487	278	560	420	947	495	380
Endogenous	CD40LG	NM_000074.2	646	751	233	347	268	471	121	192	158	162	354	217	428	157	200	197	175	787	177	498	151	301	321	543
Endogenous	CD44	NM_001001392.1	6698	8664	6702	7940	7174	6573	6323	4664	4271	5814	6093	6525	9089	10060	8319	5634	10875	8392	7958	12513	6908	9522	7546	8943
Endogenous	CD46	NM_172350.1	3640	4582	4095	4457	4659	4345	2388	1835	2471	2882	3339	3404	4492	4475	3151	3122	3853	5374	3465	5634	2702	4321	4094	4076
Endogenous	CD47	NM_001777.3	5439	6011	5846	5195	4946	5675	2771	2980	2629	2989	3937	4366	5310	4545	3288	2969	3774	5347	2896	5470	2572	5279	5221	4330
Endogenous	CD48	NM_001778.2	4851	4910	4673	4976	5651	5768	2705	3164	1883	4755	5228	3364	7677	5048	3673	3726	4545	7171	4215	6648	3314	4610	5851	7825
Endogenous	CD5	NM_014207.2	1921	1907	1050	1477	906	1748	682	1010	556	722	1067	699	1441	1224	1937	726	1390	1847	475	880	353	1106	1195	1800
Endogenous	CD53	NM_001040033.1	9752	10274	10048	9639	11251	10339	6497	4202	5703	7619	9027	6794	12672	6902	5877	6770	6721	9920	6054	13452	4918	7704	8729	10308
Endogenous	CD55	NM_000574.3	53	73	50	54	58	59	31	65	107	53	48	60	85	45	37	102	49	93	47	75	68	93	65	51
Endogenous	CD58	NM_001779.2	1012	1055	1281	1343	1475	1022	1331	705	780	846	881	915	1303	1584	1343	966	2025	1003	1259	2182	759	997	1045	1051
Endogenous	CD59	NM_000611.4	487	474	417	440	328	403	287	258	362	303	402	397	488	467	334	328	431	464	250	418	227	404	399	554
Endogenous	CD6	NM_006725.3	715	868	485	554	337	629	216	345	260	301	395	322	658	432	739	381	464	929	254	572	228	646	570	752
Endogenous	CD63	NM_001780.4	2366	3337	3737	4314	4638	2375	4533	3046	4238	3373	3183	5261	6849	6117	5413	3818	8075	3078	6123	6749	3948	3649	4181	3721
Endogenous	CD68	NM_001251.2	2179	2359	2493	3266	4132	2240	2582	1629	1270	2509	2673	2040	4317	3255	2007	2176	3168	1660	3009	3895	2160	1734	2546	2740
Endogenous	CD7	NM_006137.6	492	492	412	318	260	596	159	265	178	390	338	342	635	644	375	439	652	1313	325	657	260	791	564	1138
Endogenous	CD70	NM_001252.2	15	36	35	20	20	18	28	20	27	15	23	24	31	47	85	24	41	32	22	28	31	33	26	21
Endogenous	CD74	NM_001025159.1	16567	22163	24729	19526	31216	15144	16991	10794	10678	19649	31575	18869	16880	25711	14856	10688	21321	14022	19509	24997	14379	21681	16367	16118
Endogenous	CD79A	NM_001783.3	1132	897	1509	2086	1513	1238	467	618	689	426	1937	1351	2309	3118	1434	1376	798	2608	596	929	1766	4578	3405	1591
Endogenous	CD79B	NM_021602.2	876	834	1163	1201	1040	1118	387	469	537	666	1864	785	1303	2100	606	689	367	1746	468	888	1380	2443	2259	1174
Endogenous	CD80	NM_005191.3	44	56	44	31	50	34	20	21	21	18	31	48	43	48	73	29	36	28	24	63	32	59	45	37
Endogenous	CD81	NM_004356.3	3648	2776	3640	3355	3023	3726	2252	2251	1502	2425	3207	2463	3539	2863	2314	2687	3218	4081	1663	3905	1555	3516	3528	4345
Endogenous	CD83	NM_004233.3	336	677	2449	1284	4145	430	5077	3448	2117	1859	607	2601	394	4708	3921	2036	5719	1393	5620	366	1814	4114	540	311
Endogenous	CD84	NM_001184879.1	1076	1002	986	1163	909	792	631	438	449	452	659	625	1381	1370	1510	1059	864	1079	811	1560	906	1055	1380	1188
Endogenous	CD86	NM_175862.3	595	579	685	563	1154	743	474	237	297	663	885	404	797	948	798	445	692	519	540	1167	488	486	460	716
Endogenous	CD8A	NM_001768.5	553	306	854	1015	236	854	1217	788	484	394	533	182	521	400	725	837	407	1214	348	543	165	549	764	1078
Endogenous	CD8B	NM_004931.3	171	102	265	434	81	527	159	226	140	177	133	46	412	154	190	332	152	627	138	204	86	268	439	650
Endogenous	CD9	NM_001769.2	222	250	307	314	390	281	205	320	674	385	182	309	419	509	657	585	209	474	144	662	254	244	1118	352
Endogenous	CD96	NM_005816.4	2033	2424	1932	2147	1234	2284	695	1034	760	997	1053	1291	1836	962	934	1414	1077	2606	841	1917	720	2301	1487	1876
Endogenous	CD97	NM_078481.2	2662	3035	3427	2721	3825	2728	2738	1805	2717	2410	2687	2962	4741	2756	2810	3170	3990	4680	4299	7866	2328	3248	3707	4742
Endogenous	CD99	NM_002414.3	4137	3235	3825	4418	3635	2739	3389	2708	2831	2465	2846	3245	2836	2472	2624	2587	3475	2804	2317	4183	2069	3158	2747	3210
Endogenous	CDH1	NM_004360.2	28	29	23	32	40	17	20	14	19	25	35	29	32	21	23	14	22	21	22	29	15	22	15	27
Endogenous	CDH5	NM_001795.3	22	20	27	22	28	26	36	27	16	28	19	24	33	30	30	30	30	29	27	33	19	24	26	24
Endogenous	CDK1	NM_001786.4	45	23	31	15	28	30	18	17	18	24	20	11	49	22	23	24	36	32	42	29	19	37	34	37
Endogenous	CDKN1A	NM_000389.2	301	771	1228	820	2154	322	2083	1141	742	1009	535	881	1019	1869	1669	1559	2921	474	3744	826	1584	1628	984	591
Endogenous	CEACAM1	NM_001712.3	36	60	22	31	26	46	22	18	27	35	32	23	35	27	14	12	12	60	19	37	18	29	48	37
Endogenous	CEACAM6	NM_002483.4	61	15	9	17	15	37	30	24	49	13	14	52	26	25	19	22	33	25	33	25	28	9	76	43
Endogenous	CEACAM8	NM_001816.3	124	24	17	32	22	60	35	33	96	20	19	79	11	19	22	21	36	22	31	18	38	18	107	69
Endogenous	CEBPB	NM_005194.2	2367	3087	4704	5296	8618	3763	10191	3475	4426	3885	3899	4602	6871	6472	7160	4244	9701	3287	10366	7400	3646	3663	3694	4588
Endogenous	CFB	NM_001710.5	28	25	20	24	23	21	30	32	22	14	33	25	29	22	22	23	22	15	28	27	33	22	15	33
Endogenous	CFD	NM_001928.2	408	538	624	405	416	673	246	427	295	411	743	686	421	243	193	360	294	329	296	664	269	213	194	430
Endogenous	CFI	NM_000204.3	41	33	25	26	27	29	28	20	34	26	30	28	23	29	22	28	26	25	15	30	26	37	25	19
Endogenous	CFP	NM_002621.2	1842	2694	3218	3073	3674	2666	2019	1191	1758	2256	2875	2462	3239	2798	1741	2271	2675	2106	2748	5869	2284	2319	2144	2771
Endogenous	CHIT1	NM_003465.2	70	34	24	35	30	50	37	28	56	26	36	46	31	29	26	20	31	16	25	20	28	21	34	49
Endogenous	CHUK	NM_001278.3	556	606	746	681	743	612	471	356	485	463	475	714	615	697	472	406	698	537	449	778	382	555	477	513
Endogenous	CKLF	NM_181640.2	1710	1442	1669	1515	2097	1692	630	647	1073	1431	1507	1074	1975	1282	663	1047	697	1870	903	2242	936	1191	1469	1790
Endogenous	CLEC4A	NM_194448.2	1205	1624	1534	1631	2172	1233	1075	745	925	1538	1485	1263	2363	1564	877	1147	1331	1406	1710	2347	1829	1581	1568	1644
Endogenous	CLEC4C	NM_203503.1	154	117	221	88	151	295	72	79	72	156	208	137	254	107	69	20	59	102	99	484	37	68	134	284
Endogenous	CLEC5A	NM_013252.2	55	58	134	102	105	161	151	59	48	52	105	106	256	62	150	65	77	136	45	770	44	77	125	109
Endogenous	CLEC6A	NM_001007033.1	68	95	149	125	143	123	92	73	68	123	163	106	272	53	40	51	70	88	83	259	73	132	102	111
Endogenous	CLEC7A	NM_197954.2	1921	1282	2430	2142	3658	1534	2914	1120	1972	1757	1706	3383	1954	3993	2451	2821	2349	1741	2789	3674	2169	1752	1573	1407
Endogenous	CLU	NM_001831.2	10	12	9	7	13	12	7	11	6	5	14	5	5	10	6	12	15	17	11	12	16	5	14	4
Endogenous	CMA1	NM_001836.2	7	15	6	10	15	13	13	8	14	17	25	15	19	16	8	14	22	20	13	13	10	11	9	12
Endogenous	CMKLR1	NM_004072.1	310	241	542	360	405	314	175	113	159	323	440	380	311	184	108	145	47	287	172	884	201	386	263	437
Endogenous	COL3A1	NM_000090.3	34	39	42	27	34	36	40	29	28	36	26	41	21	34	19	17	21	14	29	26	24	24	11	19
Endogenous	COLEC12	NM_130386.2	13	12	10	8	14	11	9	7	8	3	11	5	8	36	20	7	20	15	14	23	14	22	14	15
Endogenous	CR1	NM_000651.4	1521	1903	1618	3723	2566	1561	1248	774	1605	2308	794	2415	5394	1973	930	1955	1810	2515	1202	3065	1401	1707	1780	3079
Endogenous	CR2	NM_001006658.1	119	106	91	171	65	124	82	60	52	77	128	85	171	56	36	50	28	286	30	94	111	287	180	120
Endogenous	CREB1	NM_004379.3	1092	873	797	892	670	1163	306	333	424	417	677	639	1337	695	475	666	481	1627	560	1535	563	1224	1173	1286
Endogenous	CREB5	NM_182898.2	470	743	769	1260	1138	597	542	299	851	715	678	708	1383	372	465	735	390	855	758	1079	618	634	597	530
Endogenous	CREBBP	NM_004380.2	55	61	62	80	55	64	47	49	79	42	74	77	43	38	35	36	33	50	16	57	27	55	43	38
Endogenous	CRP	NM_000567.2	10	15	19	17	15	12	15	7	10	5	11	15	16	7	9	9	11	13	10	15	11	14	12	8
Endogenous	CSF1	NM_000757.4	62	55	47	37	43	45	55	56	37	27	37	44	74	31	47	23	89	82	61	67	25	48	53	57
Endogenous	CSF1R	NM_005211.2	168	226	206	222	340	181	191	79	132	293	232	158	169	208	88	73	92	76	147	249	98	129	123	123
Endogenous	CSF2	NM_000758.2	13	19	12	14	14	8	11	12	7	11	19	20	11	10	9	11	18	12	17	14	12	11	14	14
Endogenous	CSF2RB	NM_000395.2	934	1129	1837	1542	1835	912	2192	2808	9001	2839	914	6680	2106	3376	1923	2653	2895	1127	3503	1834	5201	1560	1114	1057
Endogenous	CSF3	NM_000759.3	23	14	34	22	23	31	11	23	24	16	21	25	24	13	15	11	15	21	18	35	15	13	23	20
Endogenous	CSF3R	NM_156038.2	2562	3396	4209	4910	6296	2605	3959	2935	8861	4155	2752	6424	2900	5727	4008	3838	3913	3359	4397	4487	3458	2680	2067	2125
Endogenous	CT45A1	NM_001017417.1	20	42	25	19	26	37	22	15	23	9	19	37	26	33	19	16	21	23	28	48	38	29	23	36
Endogenous	CTAG1B	NM_001327.2	19	31	26	27	22	26	14	14	13	18	17	16	49	32	19	13	26	33	26	31	25	24	20	31
Endogenous	CTAGE1	NM_172241.2	22	23	16	21	27	21	23	29	18	21	24	19	10	11	11	12	15	9	10	15	18	11	8	9
Endogenous	CTCFL	NM_001269042.1	11	8	9	9	15	18	15	23	13	10	14	11	10	13	9	13	17	15	17	15	20	12	11	14
Endogenous	CTLA4	NM_005214.3	847	366	465	523	345	491	125	328	171	148	199	543	685	208	374	162	614	594	369	453	134	420	465	438
Endogenous	CTSG	NM_001911.2	34	7	14	20	12	12	28	19	30	7	10	38	27	19	12	14	29	19	20	9	36	23	76	22
Endogenous	CTSH	NM_004390.3	3194	2643	3312	4364	4301	2624	2849	1433	1436	2787	3730	2761	3999	2396	1725	2099	2209	1327	2163	5631	2704	2931	2612	2995
Endogenous	CTSL	NM_001912.4	129	165	146	115	261	195	117	78	84	194	196	77	398	133	188	73	131	87	164	294	91	97	148	152
Endogenous	CTSS	NM_004079.3	38649	42532	44198	54584	80793	46211	43568	23445	25105	53618	55008	37975	59859	45724	24305	30781	44869	35019	49177	64157	35914	33320	39800	45183
Endogenous	CTSW	NM_001335.3	1600	767	2145	929	966	1795	1664	430	764	1036	1011	1642	1073	630	762	1172	1339	1203	542	1380	286	1098	1268	1424
Endogenous	CX3CL1	NM_002996.3	23	13	14	20	26	11	13	11	14	13	13	17	9	14	14	13	16	29	18	10	15	16	14	10
Endogenous	CX3CR1	NM_001337.3	2356	3452	3891	1790	3467	2749	817	372	984	3998	3701	1371	4068	1189	638	1307	354	2303	774	2678	1992	2465	3665	3326
Endogenous	CXCL1	NM_001511.1	40	33	53	36	85	89	82	68	219	63	25	110	141	264	207	195	223	326	121	35	60	67	111	120
Endogenous	CXCL10	NM_001565.1	70	40	57	24	78	69	23	24	11	51	308	56	736	29	13	23	12	33	55	231	113	46	41	105
Endogenous	CXCL11	NM_005409.4	31	16	30	12	21	16	17	21	25	20	29	30	35	11	19	26	17	13	18	30	28	25	23	25
Endogenous	CXCL12	NM_000609.5	8	4	3	5	6	2	6	8	5	4	6	4	6	5	6	6	8	4	3	1	6	3	2	5
Endogenous	CXCL13	NM_006419.2	19	11	11	13	12	9	16	12	12	10	10	11	8	11	8	12	11	4	12	10	14	7	8	6
Endogenous	CXCL14	NM_004887.4	13	10	15	10	16	15	13	8	7	14	6	6	12	6	15	10	9	9	12	14	15	15	10	16
Endogenous	CXCL16	NM_001100812.1	301	269	397	339	780	393	892	281	430	370	278	453	286	922	879	255	947	236	496	460	124	243	140	305
Endogenous	CXCL2	NM_002089.3	65	93	150	76	518	159	759	343	153	135	38	138	144	475	730	306	642	188	152	58	165	165	68	58
Endogenous	CXCL3	NM_002090.2	21	18	20	15	53	37	114	50	28	29	26	25	31	87	184	45	183	47	36	30	26	21	67	22
Endogenous	CXCL5	NM_002994.3	75	147	126	141	342	84	107	97	876	73	227	66	550	298	207	321	357	213	83	47	155	54	2174	244
Endogenous	CXCL6	NM_002993.3	9	7	14	11	15	15	18	21	30	12	9	26	11	27	16	11	26	24	18	16	11	8	9	12
Endogenous	CXCL9	NM_002416.1	44	39	51	37	46	39	31	30	20	26	29	56	49	29	26	20	39	32	38	63	31	31	34	49
Endogenous	CXCR1	NM_000634.2	78	73	100	96	92	91	92	60	338	136	66	254	122	90	104	119	72	558	103	54	79	58	137	189
Endogenous	CXCR2	NM_001557.2	215	116	441	194	320	269	221	171	1618	552	150	1081	355	392	263	402	173	2652	279	240	223	195	530	716
Endogenous	CXCR3	NM_001504.1	359	253	212	168	144	267	102	110	81	125	228	69	355	94	181	133	82	316	61	340	68	136	322	382
Endogenous	CXCR4	NM_003467.2	15229	7784	13525	15894	12281	14414	17478	19439	14316	6204	3773	13521	10108	18399	21958	20284	21334	17534	13863	12543	5720	17629	14175	14263
Endogenous	CXCR5	NM_001716.3	112	115	144	285	88	98	90	142	77	52	147	116	182	293	296	114	119	232	70	94	141	454	281	140
Endogenous	CXCR6	NM_006564.1	185	34	77	63	53	146	53	36	30	52	83	26	76	46	74	100	37	127	28	77	45	37	87	142
Endogenous	CYBB	NM_000397.3	5633	7031	7706	9733	10465	6363	4826	3043	3221	7344	9944	5067	10552	5349	2040	3632	4022	3283	4733	9579	4264	4331	5339	4551
Endogenous	CYFIP2	NM_001037332.2	2392	1974	1999	2133	1819	2696	1034	1072	872	1385	1854	1627	2793	2003	1512	1849	1729	3736	1313	2226	957	2899	2788	3443
Endogenous	CYLD	NM_015247.1	2763	3185	2056	2570	1971	2784	1325	1670	959	1211	1655	1992	3911	2765	2875	1688	4369	3797	2518	3277	1477	3133	3320	2845
Endogenous	DDX43	NM_018665.2	63	29	40	24	41	28	33	32	14	12	20	35	27	67	34	14	34	31	25	24	16	49	35	24
Endogenous	DDX58	NM_014314.3	411	326	328	316	257	449	123	112	154	286	488	256	1084	166	127	177	87	484	227	490	262	285	401	446
Endogenous	DEFB1	NM_005218.3	13	12	17	15	18	4	15	14	16	14	8	10	15	12	22	14	19	21	19	11	9	16	20	14
Endogenous	DMBT1	NM_007329.2	20	16	12	21	28	19	28	35	23	8	25	17	29	23	30	31	32	26	19	24	27	28	23	28
Endogenous	DOCK9	NM_001130048.1	960	1036	706	928	489	856	244	407	298	309	483	524	728	366	313	374	357	995	337	758	317	987	583	664
Endogenous	DPP4	NM_001935.3	240	249	119	163	116	148	54	75	44	71	124	79	242	74	72	57	81	289	86	304	82	190	186	248
Endogenous	DUSP4	NM_057158.2	58	32	80	99	60	25	59	89	28	13	21	47	41	66	126	47	121	34	103	30	23	57	71	40
Endogenous	DUSP6	NM_001946.2	3654	1909	2119	1559	2518	4707	2640	1193	823	2332	3187	859	6566	2230	1202	774	5563	2687	2188	6119	2235	1424	2668	3922
Endogenous	EBI3	NM_005755.2	6	10	11	9	14	6	8	8	6	6	8	12	14	8	7	8	7	12	11	10	9	10	13	8
Endogenous	ECSIT	NM_001142464.2	302	295	313	284	320	317	174	197	145	223	276	211	324	252	196	233	278	370	214	360	169	318	288	370
Endogenous	EGR1	NM_001964.2	222	250	394	46	2132	134	537	356	1114	1364	137	642	221	2120	1002	1158	1268	202	569	85	268	577	148	68
Endogenous	EGR2	NM_000399.3	99	47	102	27	471	58	104	117	151	303	33	163	87	510	108	125	315	111	220	27	72	131	41	44
Endogenous	ELANE	NM_001972.2	31	24	29	30	45	31	35	37	34	24	46	34	26	27	19	31	39	24	29	25	31	32	35	31
Endogenous	ELK1	NM_005229.3	115	101	131	85	98	111	94	68	52	78	102	82	105	141	105	72	137	112	98	93	43	92	86	120
Endogenous	ENG	NM_001114753.1	219	274	307	278	345	236	136	127	161	252	333	221	160	458	416	146	204	147	156	370	167	215	168	237
Endogenous	ENTPD1	NM_001098175.1	305	309	407	542	425	228	213	114	392	213	267	449	405	544	379	344	288	334	309	812	322	473	306	213
Endogenous	EOMES	NM_005442.2	135	86	155	83	97	144	98	82	81	78	94	71	86	50	101	92	60	100	28	68	32	40	80	134
Endogenous	EP300	NM_001429.2	1230	1462	1727	1751	2055	1404	1407	1056	1186	1207	1199	1638	1953	2540	2064	1686	3041	2059	2361	2823	1559	2562	1663	1716
Endogenous	EPCAM	NM_002354.1	28	23	29	28	26	28	25	27	38	18	34	35	16	15	19	26	11	28	18	21	19	17	19	27
Endogenous	ETS1	NM_005238.3	12802	7671	7144	6804	5652	13106	3249	3150	2431	3942	5366	4406	9395	4774	5027	5620	3985	15133	2582	8062	2285	7947	10042	12872
Endogenous	EWSR1	NM_013986.3	1715	2119	2141	2066	2007	1797	1321	1061	1083	1312	1635	1716	1845	1574	1416	1172	1709	1787	1463	2359	1142	1992	1454	1516
Endogenous	F12	NM_000505.3	33	27	20	45	27	31	26	21	37	26	21	29	45	30	17	36	28	25	45	45	20	31	34	28
Endogenous	F13A1	NM_000129.3	1710	2845	2769	2439	4329	1039	1672	1191	7024	1958	1585	1310	4258	2308	2320	5147	2913	2003	1396	2554	2541	1921	13438	3212
Endogenous	F2RL1	NM_005242.3	113	113	71	103	101	105	46	55	244	125	77	146	99	95	61	84	47	87	57	130	68	47	92	95
Endogenous	FADD	NM_003824.2	36	56	49	38	49	47	43	24	40	27	44	43	33	24	20	23	24	46	30	32	26	19	24	30
Endogenous	FAS	NM_000043.3	52	57	42	37	47	42	38	20	36	39	41	29	91	25	47	41	35	46	31	81	42	41	56	61
Endogenous	FCER1A	NM_002001.2	1591	833	793	281	1508	1549	595	290	586	860	663	624	1136	405	310	183	422	865	456	933	441	1025	1899	963
Endogenous	FCER1G	NM_004106.1	2773	3627	3971	3305	6117	3702	3568	1743	2601	4054	3835	2831	6720	4774	2507	3176	3176	2420	4565	6293	2303	2689	3626	3950
Endogenous	FCER2	NM_002002.4	178	300	437	528	372	315	113	160	176	123	614	372	355	315	78	193	132	350	182	309	435	1023	555	247
Endogenous	FCGR1A	NM_000566.3	31	51	47	60	72	26	16	30	26	53	109	31	367	33	22	37	61	34	52	137	34	32	44	56
Endogenous	FCGR2A	NM_021642.3	2609	2723	3785	5362	6540	3298	3966	2185	4639	4536	4244	4587	9010	6887	4270	3573	4323	4843	4925	7514	3432	3106	3042	4292
Endogenous	FCGR2B	NM_001002273.1	423	222	390	374	571	300	245	107	242	179	432	363	499	279	342	342	237	648	376	868	433	623	508	257
Endogenous	FCGR3A	NM_000569.6	2879	2389	4698	1769	7430	4930	3822	1476	2349	5857	5315	2587	4426	3531	1676	1762	3714	7674	4785	5451	1025	3120	4368	6347
Endogenous	FEZ1	NM_005103.4	123	65	159	74	96	103	80	102	51	135	68	171	81	91	86	105	161	94	84	145	37	148	114	119
Endogenous	FLT3	NM_004119.1	85	104	137	64	223	43	41	47	173	57	69	79	48	80	44	335	70	59	80	242	45	60	84	95
Endogenous	FLT3LG	NM_001459.3	1449	1960	852	1149	750	1382	317	609	375	621	959	661	1704	665	693	528	803	2114	813	1606	704	1515	1510	1771
Endogenous	FN1	NM_212482.1	17	20	35	7	24	15	21	14	13	12	15	15	20	14	16	17	14	14	15	19	16	15	8	12
Endogenous	FOS	NM_005252.2	18621	18014	31703	20147	65292	22174	24225	23577	26127	49656	14881	32507	21824	31087	17076	32324	10412	22544	29995	13233	16295	20279	13790	15211
Endogenous	FOXJ1	NM_001454.3	18	19	14	13	17	29	19	9	9	14	8	11	23	15	7	16	13	34	10	18	17	17	14	31
Endogenous	FOXP3	NM_014009.3	48	30	28	34	33	36	10	23	27	26	34	35	62	26	26	10	29	65	17	49	29	37	43	57
Endogenous	FPR2	NM_001462.3	427	444	354	565	823	677	204	168	516	451	451	265	1699	803	444	367	195	894	148	1498	278	153	547	746
Endogenous	FUT5	NM_002034.2	12	16	15	18	15	15	28	28	18	7	11	41	16	24	45	13	82	17	40	10	15	20	6	12
Endogenous	FUT7	NM_004479.3	183	199	161	165	184	135	98	99	370	144	144	341	181	148	121	168	99	112	133	200	148	76	108	137
Endogenous	FYN	NM_002037.3	2868	2810	2959	2717	3036	2927	1927	1613	1239	1814	2068	1991	3520	4160	4649	2969	3481	4022	2282	4331	1570	3371	3190	4064
Endogenous	GAGE1	NM_001040663.2	26	40	30	9	12	11	25	6	1	8	10	30	20	9	24	10	25	22	47	44	55	78	14	15
Endogenous	GATA3	NM_001002295.1	59	51	62	51	44	48	24	27	16	23	35	42	38	30	36	28	57	62	48	40	21	44	32	41
Endogenous	GNLY	NM_006433.2	3551	1996	5613	1747	4174	4656	6681	2048	2767	4399	3654	4689	3786	3570	1548	2254	7470	5129	1395	5985	684	3991	3259	2889
Endogenous	GPI	NM_000175.2	711	606	627	763	746	747	598	454	319	568	659	572	975	763	804	664	942	873	721	1087	464	689	876	1001
Endogenous	GTF3C1	NM_001520.3	512	673	607	648	542	547	328	318	335	365	460	547	611	664	555	472	569	748	465	833	408	744	563	661
Endogenous	GZMA	NM_006144.2	2740	1406	3850	1789	1755	2661	2322	1427	1459	2627	2676	2343	2701	901	884	3078	1684	3177	1050	2946	495	2031	2961	4045
Endogenous	GZMB	NM_004131.3	3739	991	5116	1179	3099	4912	3191	2262	1655	3153	2399	3800	1859	2964	1646	1656	4233	2787	1234	2751	174	2302	2438	4643
Endogenous	GZMH	NM_033423.3	392	347	921	469	464	990	1713	654	693	313	721	782	294	648	831	2406	519	1376	568	1273	190	1028	1821	2535
Endogenous	GZMK	NM_002104.2	1832	943	1714	1605	949	836	2019	1167	248	587	1106	585	2256	421	1130	1191	366	1267	610	1351	397	554	1573	1629
Endogenous	GZMM	NM_005317.2	435	433	573	341	295	388	430	354	254	373	416	447	386	294	286	249	364	548	223	265	98	371	336	573
Endogenous	HAMP	NM_021175.2	19	32	15	21	25	18	18	18	17	15	18	14	15	16	14	4	17	17	15	18	11	15	15	18
Endogenous	HAVCR2	NM_032782.3	566	475	713	485	863	533	693	258	316	508	421	554	824	1366	1494	405	1267	597	516	994	422	605	450	665
Endogenous	HCK	NM_002110.2	2195	3105	3051	3803	4425	2668	2536	1371	2660	3458	3087	2849	5380	3368	1753	2288	1650	2005	2640	4674	2508	2295	2685	2674
Endogenous	HLA-A	NM_002116.5	14649	16546	17973	15274	20401	15469	14505	12163	12750	17056	19415	16719	23420	16645	16288	14795	17083	21602	15920	24950	12419	17782	17236	20722
Endogenous	HLA-B	NM_005514.6	27631	28732	28089	27653	40696	25396	27926	20916	24179	27260	32468	28599	42683	29986	26126	29303	33658	36195	33994	44785	21070	30020	30229	30056
Endogenous	HLA-C	NM_002117.4	5991	8523	4997	7667	7221	2130	6132	5528	9048	3983	6324	10196	10162	7813	7350	5664	5797	8322	7675	9771	3636	5834	5278	2776
Endogenous	HLA-DMA	NM_006120.3	1671	2458	3160	2169	3425	1528	2420	1148	1361	1955	3331	2375	1551	3109	1979	1236	2723	1411	2710	3346	1666	2778	1653	1885
Endogenous	HLA-DMB	NM_002118.3	2498	3026	3190	2655	4480	2339	1957	1238	1538	2417	4617	2886	3218	4344	2872	2521	3680	2768	3592	5774	2913	4935	3131	2929
Endogenous	HLA-DOB	NM_002120.3	571	468	645	781	476	434	223	217	272	268	726	613	765	578	524	382	436	1036	412	890	518	1635	900	454
Endogenous	HLA-DPA1	NM_033554.2	5502	6606	9862	4511	13276	5715	6747	3662	2735	7183	11596	4563	7449	12313	6412	4295	9493	6712	11436	14536	5399	10139	5412	8899
Endogenous	HLA-DPB1	NM_002121.4	6922	8771	11462	6287	16873	6333	7355	4279	4015	8836	15071	6817	9592	14819	8832	6080	14206	8405	12244	16495	6752	14292	8496	9787
Endogenous	HLA-DQA1	NM_002122.3	5828	2690	3210	4946	3947	2808	2018	1665	1510	6045	3795	8	11	3728	2015	2415	4741	2643	4231	4835	4240	9	5579	10
Endogenous	HLA-DQB1	NM_002123.3	1787	1531	1939	2258	2614	742	1452	627	426	1384	817	12	8	2260	1211	800	2237	705	2182	813	1835	5	2337	3
Endogenous	HLA-DRA	NM_019111.3	23034	29042	35690	24679	46019	20818	29119	14961	13883	29218	45958	25920	26328	42964	23499	17276	43079	21312	35501	50639	19502	35761	23540	27075
Endogenous	HLA-DRB3	NM_022555.3	5782	13419	9640	5681	12355	4769	7782	4094	4688	7315	11288	9296	7245	12705	8187	4456	12436	5564	11165	13062	6964	10986	6389	6637
Endogenous	HLA-DRB4	NM_021983.4	35	31	5981	27	12428	3486	4853	2198	45	26	43	4420	3916	6392	3890	25	9491	3017	5830	7743	22	5243	23	7192
Endogenous	HLA-E	NM_005516.4	11015	11409	12558	11948	16635	11595	10533	9900	14239	11634	12077	15585	18541	19398	14067	14450	20080	16994	15946	18019	11102	15703	15566	18210
Endogenous	HLA-G	NM_002127.4	5065	5030	4317	5131	4109	4011	4219	3422	2806	3872	6527	2517	7414	5953	3205	3986	6577	4752	5563	8300	4295	5716	5375	6450
Endogenous	HMGB1	NM_002128.4	3357	3051	3373	3526	3611	3463	2337	1892	2086	2075	2744	2919	4181	3863	2956	3698	4502	4390	3044	4459	2194	4334	4814	3997
Endogenous	HRAS	NM_005343.2	55	81	64	74	63	63	42	32	36	45	65	59	86	63	56	50	94	73	66	96	50	80	62	88
Endogenous	HSD11B1	NM_181755.1	28	31	18	16	23	21	28	19	26	26	35	23	37	33	30	22	38	26	25	27	24	32	29	20
Endogenous	ICAM1	NM_000201.2	264	268	568	434	850	329	942	794	1331	732	355	686	529	880	683	470	1264	289	1370	434	421	554	239	258
Endogenous	ICAM2	NM_000873.3	1064	1242	1081	818	998	1149	472	397	465	826	1122	612	1235	730	628	526	504	1172	578	1295	612	908	927	1198
Endogenous	ICAM3	NM_002162.3	3925	3880	3965	4204	5007	4848	2353	2386	3462	3156	3695	4344	4730	4006	2610	3627	4119	6569	2814	5441	2649	4177	4458	5200
Endogenous	ICAM4	NM_001039132.1	45	47	104	93	175	65	91	99	438	150	98	295	37	244	121	120	166	27	209	65	106	129	68	33
Endogenous	ICOS	NM_012092.2	400	451	321	478	270	353	99	290	123	136	155	201	520	171	401	141	294	588	228	317	140	394	327	378
Endogenous	ICOSLG	NM_015259.4	124	125	186	249	274	119	290	187	138	119	171	276	142	488	414	153	456	179	365	174	131	356	155	141
Endogenous	IDO1	NM_002164.3	37	60	45	38	89	51	25	28	29	34	51	48	94	53	30	41	36	74	42	103	54	60	68	52
Endogenous	IFI16	NM_005531.1	1899	1772	1686	1753	1750	1759	729	607	711	1263	1997	933	4715	2001	1698	1113	886	1909	944	2701	1445	1579	1921	2048
Endogenous	IFI27	NM_005532.3	29	31	15	21	38	33	19	14	12	53	60	25	310	19	18	13	31	34	68	38	26	27	30	39
Endogenous	IFI35	NM_005533.3	264	307	341	253	388	262	152	144	120	268	583	292	1366	266	170	208	198	334	396	628	342	305	341	450
Endogenous	IFIH1	NM_022168.2	282	379	363	355	421	379	287	343	486	419	467	544	1143	577	429	291	662	429	641	582	499	550	375	398
Endogenous	IFIT1	NM_001548.3	97	85	78	41	145	181	40	41	25	164	466	98	1784	93	68	39	61	206	156	198	293	57	161	158
Endogenous	IFIT2	NM_001547.4	69	275	151	147	304	323	141	124	74	249	850	339	1050	153	182	147	276	1062	371	481	508	185	353	837
Endogenous	IFITM1	NM_003641.3	10366	9875	7906	7022	6054	10878	4163	4607	3525	7085	9315	6586	22604	6001	4538	4218	7948	13039	4980	6713	2244	7370	7825	12449
Endogenous	IFITM2	NM_006435.2	4535	4113	5300	4036	6178	5724	4137	2734	5683	6257	6210	5019	13200	5344	3070	3926	5034	11714	5219	6193	3031	4291	5353	7780
Endogenous	IFNA1	NM_024013.1	16	13	23	11	19	13	11	14	16	8	18	10	14	7	15	8	13	11	9	18	30	13	15	11
Endogenous	IFNA17	NM_021268.2	36	38	30	39	36	25	36	13	25	34	40	38	47	31	27	22	39	35	65	56	76	61	39	38
Endogenous	IFNA2	NM_000605.3	15	22	19	24	21	20	24	19	17	25	20	21	22	16	11	14	13	21	12	28	27	22	14	16
Endogenous	IFNA7	NM_021057.2	38	40	26	21	22	23	44	35	25	26	22	30	31	22	27	31	34	25	43	49	45	56	21	24
Endogenous	IFNA8	NM_002170.3	5	8	7	7	13	6	8	3	4	4	5	12	9	7	9	9	8	5	11	16	7	7	5	7
Endogenous	IFNAR1	NM_000629.2	272	299	223	317	258	311	132	109	169	197	292	206	286	158	112	145	76	267	92	258	116	189	168	216
Endogenous	IFNAR2	NM_000874.3	1664	2252	1807	2176	1992	1847	1102	872	1127	1266	1458	1386	2689	2952	2425	1437	2771	2342	1705	3360	1266	2326	1893	2091
Endogenous	IFNB1	NM_002176.2	7	14	12	8	11	11	15	13	12	11	12	12	5	8	9	9	17	9	16	14	16	14	5	6
Endogenous	IFNG	NM_000619.2	51	100	254	139	116	57	517	289	72	96	110	138	78	87	246	254	296	102	197	85	75	219	108	101
Endogenous	IFNGR1	NM_000416.1	2546	2740	3532	3859	4482	2556	3267	1669	2175	2292	2472	2838	3019	3822	3509	2793	3977	1961	2472	5045	1788	2131	2190	2099
Endogenous	IFNL1	NM_172140.1	191	202	176	171	159	160	184	166	160	130	178	184	105	115	151	132	131	119	115	102	154	136	110	125
Endogenous	IFNL2	NM_172138.1	23	15	14	16	25	11	15	10	15	11	16	20	19	14	13	14	17	16	15	20	16	15	13	22
Endogenous	IGF1R	NM_000875.2	421	1183	620	608	576	655	315	530	1159	424	423	1022	416	1077	688	653	408	870	530	720	661	1296	507	503
Endogenous	IGF2R	NM_000876.1	595	560	741	790	840	704	439	452	1124	712	470	1332	701	733	626	856	758	994	546	1046	377	634	668	716
Endogenous	IGLL1	NM_020070.2	20	38	32	19	26	25	29	30	28	24	36	29	26	10	20	25	15	18	17	23	18	21	12	18
Endogenous	IKBKB	NM_001556.1	317	435	312	355	378	323	145	124	189	190	281	268	436	335	262	264	198	416	236	636	329	483	357	333
Endogenous	IKBKE	NM_014002.2	611	870	587	878	509	745	189	230	291	379	564	483	917	398	315	369	194	859	372	1077	507	784	666	620
Endogenous	IKBKG	NM_003639.2	366	459	513	459	453	347	274	220	379	323	349	425	543	526	421	371	394	497	365	635	300	467	589	453
Endogenous	IL10	NM_000572.2	22	31	51	34	60	25	68	48	68	42	25	28	40	51	52	138	53	37	45	39	32	47	27	25
Endogenous	IL10RA	NM_001558.2	5658	5637	5893	6604	8768	5114	4926	3395	3370	4402	4713	4626	5204	7449	5515	4579	7407	5342	5755	7552	3108	4688	5020	5760
Endogenous	IL11	NM_000641.2	11	8	20	15	27	11	25	21	34	19	8	17	10	16	12	10	21	6	24	12	24	12	9	5
Endogenous	IL11RA	NM_147162.1	150	349	223	233	164	141	66	95	76	73	105	166	239	220	188	139	191	345	206	424	159	395	250	126
Endogenous	IL12A	NM_000882.2	46	38	50	55	63	40	78	69	46	32	70	57	43	51	46	61	70	53	45	42	41	61	48	39
Endogenous	IL12B	NM_002187.2	12	13	10	15	23	8	11	9	5	16	15	16	12	20	17	16	20	13	21	21	14	19	13	17
Endogenous	IL12RB1	NM_005535.1	203	288	256	227	185	161	137	143	149	161	264	213	275	196	150	229	223	274	217	284	194	255	212	313
Endogenous	IL12RB2	NM_001559.2	126	82	65	68	69	115	78	111	41	105	82	58	74	123	59	87	131	115	52	114	34	57	35	120
Endogenous	IL13	NM_002188.2	29	36	52	27	42	28	38	37	63	24	49	30	23	24	19	26	14	16	15	23	30	22	18	19
Endogenous	IL13RA1	NM_001560.2	776	997	1421	1205	1952	583	833	410	968	910	991	874	934	1571	927	1212	1114	986	1202	2328	1060	1125	952	1171
Endogenous	IL13RA2	NM_000640.2	9	4	10	11	10	10	10	5	5	5	12	15	12	3	11	5	4	4	4	10	7	13	1	8
Endogenous	IL15	NM_172174.1	157	165	218	264	325	202	153	93	101	139	249	233	437	322	171	195	209	189	309	435	262	256	235	204
Endogenous	IL15RA	NM_002189.2	231	208	278	212	336	237	157	133	144	172	199	209	366	298	209	150	417	178	327	324	153	163	192	211
Endogenous	IL16	NM_004513.4	3174	3256	2179	2696	2483	3976	1143	1134	1275	1971	2519	1698	3296	2370	1676	1585	1719	4797	1037	3278	1442	2856	2978	4215
Endogenous	IL17A	NM_002190.2	17	16	15	13	15	15	16	10	10	10	11	13	24	19	20	17	19	15	10	12	15	18	21	20
Endogenous	IL17B	NM_014443.2	11	9	6	7	13	6	15	9	13	7	21	12	12	8	11	9	8	16	6	13	6	11	22	11
Endogenous	IL17F	NM_052872.3	8	11	10	13	12	11	8	10	9	11	10	12	12	5	12	7	16	12	15	16	21	20	12	17
Endogenous	IL17RA	NM_014339.6	1274	2092	1561	2193	2136	1409	819	689	1557	1493	1471	2046	2170	1546	1089	1497	1220	1626	1440	3203	1508	1467	1524	1538
Endogenous	IL17RB	NM_018725.3	15	12	20	10	15	10	16	5	11	12	20	12	16	17	10	11	10	15	25	16	8	14	8	18
Endogenous	IL18	NM_001562.2	123	84	146	120	247	105	149	111	88	135	152	198	150	225	114	201	201	174	138	373	186	143	127	181
Endogenous	IL18R1	NM_003855.2	585	233	274	200	174	371	271	200	226	179	254	331	192	295	354	327	181	401	142	543	85	296	232	331
Endogenous	IL18RAP	NM_003853.2	753	274	692	268	337	484	372	464	922	472	348	1168	346	816	526	1135	956	745	304	788	227	569	421	698
Endogenous	IL19	NM_013371.3	9	17	10	7	12	10	11	6	8	6	10	13	10	6	9	9	7	7	10	4	9	7	6	14
Endogenous	IL1A	NM_000575.3	10	19	8	9	20	17	18	15	6	7	8	11	13	24	16	10	13	20	29	21	17	15	8	14
Endogenous	IL1B	NM_000576.2	120	102	245	106	756	118	985	718	525	496	48	235	349	537	206	206	372	186	819	114	300	468	93	146
Endogenous	IL1R1	NM_000877.2	17	25	20	14	27	16	14	17	45	21	13	25	30	32	88	38	21	35	24	58	16	22	22	36
Endogenous	IL1R2	NM_173343.1	33	30	123	92	161	40	244	246	2084	154	33	572	56	264	379	1081	252	169	320	179	194	82	48	98
Endogenous	IL1RAP	NM_002182.2	169	171	170	207	206	157	250	138	394	139	142	264	298	241	471	358	339	472	311	640	185	288	251	337
Endogenous	IL1RAPL2	NM_017416.1	26	31	28	24	32	35	22	13	10	17	24	22	31	19	19	17	16	35	25	27	13	22	19	34
Endogenous	IL1RL1	NM_016232.4	73	31	29	31	35	56	38	38	32	20	48	25	49	19	23	26	22	52	18	31	36	35	68	77
Endogenous	IL1RL2	NM_003854.2	18	17	7	14	9	13	9	13	16	16	18	19	10	11	12	12	20	9	4	14	9	18	16	15
Endogenous	IL1RN	NM_000577.3	120	146	156	166	273	133	195	358	280	258	183	287	444	158	145	189	166	120	623	189	152	116	136	141
Endogenous	IL2	NM_000586.2	17	16	16	19	16	8	14	18	9	3	10	31	12	13	8	8	22	22	26	25	15	22	13	13
Endogenous	IL21	NM_021803.2	13	14	12	16	16	8	12	13	17	11	12	11	25	8	13	6	10	16	21	18	14	15	18	17
Endogenous	IL21R	NM_021798.2	136	218	159	177	128	187	112	116	66	115	146	121	214	180	167	136	150	305	86	187	101	289	188	309
Endogenous	IL22	NM_020525.4	13	17	15	9	16	9	11	18	23	10	13	15	9	16	4	9	9	11	13	10	11	12	9	6
Endogenous	IL22RA1	NM_021258.2	16	14	13	14	15	14	15	16	13	20	18	23	8	10	7	11	9	5	7	7	9	13	6	8
Endogenous	IL22RA2	NM_181310.1	30	23	33	29	32	28	29	31	32	17	38	35	33	19	29	29	29	27	19	34	25	30	31	30
Endogenous	IL23A	NM_016584.2	110	142	95	113	111	90	56	119	64	63	86	60	88	115	88	71	135	156	68	88	63	138	86	109
Endogenous	IL23R	NM_144701.2	28	26	10	59	25	22	15	4	16	24	35	15	17	11	11	10	14	30	10	20	21	17	6	27
Endogenous	IL24	NM_181339.1	35	33	33	31	25	22	39	32	36	28	29	30	27	26	33	24	35	39	26	25	19	37	30	21
Endogenous	IL25	NM_022789.2	18	13	23	13	23	18	15	11	20	7	16	16	18	11	9	19	16	19	9	22	13	13	15	12
Endogenous	IL26	NM_018402.1	48	40	32	46	36	37	44	44	46	24	61	32	21	20	30	24	17	12	10	33	35	30	20	12
Endogenous	IL27	NM_145659.3	14	41	36	28	43	30	28	17	15	25	42	38	60	33	21	29	28	25	32	49	21	17	19	29
Endogenous	IL2RA	NM_000417.1	375	314	175	167	110	112	33	68	59	52	132	131	151	67	103	40	81	137	64	291	46	113	183	129
Endogenous	IL2RB	NM_000878.2	1497	729	1962	754	934	1215	768	937	566	1554	927	1231	1050	1210	927	705	2223	1484	578	1062	215	1122	1077	1533
Endogenous	IL2RG	NM_000206.1	3817	4669	3665	3765	2472	3996	2014	2035	1732	2537	3291	2618	5379	2367	2496	2797	2850	5616	2408	4665	1902	4582	4487	5516
Endogenous	IL3	NM_000588.3	18	22	24	19	23	9	12	23	24	18	27	18	11	6	9	7	8	9	10	10	15	13	6	9
Endogenous	IL32	NM_004221.4	4828	3825	2553	4125	2199	5187	2470	2136	1154	1555	2871	1148	3708	1069	1161	2070	1718	5343	1153	2653	533	1681	3433	4137
Endogenous	IL34	NM_152456.1	20	26	27	27	32	20	16	15	19	18	16	12	14	15	17	19	22	16	11	18	13	18	16	19
Endogenous	IL3RA	NM_002183.2	192	38	178	50	174	98	69	32	34	72	125	50	146	93	150	30	80	111	158	208	53	78	159	184
Endogenous	IL4	NM_000589.2	29	22	40	23	20	38	34	32	29	23	27	25	62	25	31	27	26	41	23	31	28	34	55	26
Endogenous	IL4R	NM_000418.2	1039	1460	1284	2032	1187	1382	602	641	701	948	1691	1373	2069	1415	1035	983	1167	2173	796	1386	1029	2795	2388	1468
Endogenous	IL5	NM_000879.2	16	16	7	16	9	11	13	9	6	9	19	16	8	7	7	16	9	13	17	16	10	10	8	10
Endogenous	IL5RA	NM_000564.3	24	28	33	32	20	35	113	46	25	15	35	19	28	15	29	35	10	31	25	26	15	20	42	23
Endogenous	IL6	NM_000600.1	16	9	23	29	10	19	18	30	19	21	24	6	22	43	28	16	21	23	15	9	20	31	21	6
Endogenous	IL6R	NM_000565.2	956	1337	752	1044	1036	987	392	359	853	730	825	823	1636	1429	1223	824	869	1678	773	2109	973	1173	1191	1498
Endogenous	IL6ST	NM_002184.2	2572	4165	1920	2360	2458	3148	1006	1608	1320	1334	1658	1849	3564	1981	1936	1740	2814	4281	1927	3597	1803	3658	2377	2700
Endogenous	IL7	NM_000880.2	39	48	53	37	62	33	26	17	25	27	45	33	45	31	32	47	26	51	28	30	37	64	73	37
Endogenous	IL7R	NM_002185.2	10677	7964	4393	5471	4157	8040	1418	2346	1942	2548	3093	2404	4464	2753	3517	1718	1616	7189	1163	5760	1277	3316	3419	6597
Endogenous	IL8	NM_000584.2	1214	597	4092	1944	11380	2522	16649	15507	16299	8462	388	8330	2384	12512	13489	8948	10403	6638	11944	169	1832	3773	1669	1522
Endogenous	IL9	NM_000590.1	9	12	8	9	18	14	12	6	8	5	12	6	12	9	13	10	14	7	6	10	8	10	8	10
Endogenous	ILF3	NM_001137673.1	2858	3033	3267	3299	3166	2994	2030	2077	1622	1862	2292	2730	2492	2880	2659	1861	3132	3033	2316	3084	1601	3356	2267	2354
Endogenous	INPP5D	NM_005541.3	2079	1856	2292	2223	2493	2376	1447	1149	1279	1624	2072	1985	2097	2010	1890	1557	1765	2138	1525	2401	1179	2207	1804	2096
Endogenous	IRAK1	NM_001569.3	526	543	630	635	830	567	467	393	382	465	514	547	739	913	954	561	986	619	712	918	432	648	655	660
Endogenous	IRAK2	NM_001570.3	132	130	164	121	125	116	88	64	70	98	108	84	175	156	146	145	141	169	81	143	82	166	240	173
Endogenous	IRAK4	NM_016123.1	768	871	743	781	720	832	343	301	389	443	562	571	872	709	494	496	532	896	464	928	452	907	759	662
Endogenous	IRF1	NM_002198.1	1474	1351	1691	1202	2194	1372	1481	1590	1754	1828	1946	2991	2059	1848	952	1283	5267	1542	2813	1875	896	1264	1115	1603
Endogenous	IRF2	NM_002199.3	1572	1240	1270	1394	1498	1725	526	401	748	1144	1522	768	2496	1166	654	891	355	1709	610	1544	841	1193	1557	1694
Endogenous	IRF3	NM_001571.5	151	282	179	208	196	163	124	110	95	116	162	180	267	235	201	183	187	323	169	348	245	310	238	236
Endogenous	IRF4	NM_002460.1	475	716	640	473	601	447	299	294	415	356	501	640	419	381	364	361	566	487	352	505	328	631	479	497
Endogenous	IRF5	NM_002200.3	271	361	353	394	562	306	239	183	189	342	382	321	880	687	302	455	467	394	644	1161	537	671	621	630
Endogenous	IRF7	NM_001572.3	370	424	373	401	584	455	326	343	321	523	822	485	2251	497	459	247	671	469	735	794	672	408	543	533
Endogenous	IRF8	NM_002163.2	927	799	1252	1196	1363	1039	846	636	579	856	1184	1151	1291	1010	766	792	1172	874	1022	1799	758	1335	1125	947
Endogenous	IRGM	NM_001145805.1	46	62	65	42	46	37	35	31	32	27	47	42	42	30	28	39	36	61	36	47	26	61	45	53
Endogenous	ISG15	NM_005101.3	351	342	439	329	668	558	206	284	108	612	1360	424	4096	352	306	285	505	569	894	564	892	349	566	723
Endogenous	ISG20	NM_002201.4	1006	844	916	889	740	1074	691	765	1026	633	826	1114	1651	859	857	886	798	1309	875	836	484	888	937	1095
Endogenous	ITCH	NM_001257138.1	2044	1979	2452	2474	2056	2166	1801	1128	1257	1297	1676	1924	2041	2121	1997	1702	2291	2104	1823	2812	1106	2191	1800	1812
Endogenous	ITGA1	NM_181501.1	46	50	45	88	88	58	37	45	37	50	45	35	77	41	37	35	29	59	50	86	33	46	51	42
Endogenous	ITGA2	NM_002203.2	23	46	38	31	52	19	26	25	63	12	26	15	34	20	14	19	33	15	21	29	19	10	61	37
Endogenous	ITGA2B	NM_000419.3	253	722	591	260	941	217	221	285	2004	220	236	401	942	361	405	1418	958	371	360	257	736	215	3943	623
Endogenous	ITGA4	NM_000885.4	1873	2489	1746	1888	1854	1963	1092	909	956	1248	1767	1170	3261	1877	1816	1688	1716	2437	2139	3476	1601	2674	3011	3224
Endogenous	ITGA5	NM_002205.2	1304	1469	1500	1673	1631	1324	843	612	1052	1264	1299	1131	1467	1762	1505	930	1137	1458	993	2282	965	1192	1278	1678
Endogenous	ITGA6	NM_000210.1	898	1374	594	597	459	1035	149	384	298	408	458	524	785	493	382	414	360	1435	270	959	360	1404	802	893
Endogenous	ITGAE	NM_002208.4	439	333	406	390	449	422	298	265	210	261	323	321	348	518	247	281	432	412	286	436	240	363	403	410
Endogenous	ITGAL	NM_002209.2	2661	3493	3799	3629	3716	3006	2678	1864	2115	3046	2842	3211	3814	2618	2579	2990	3360	3571	3209	4161	2146	3849	3414	3846
Endogenous	ITGAM	NM_000632.3	1341	1687	2150	2312	2187	1719	1252	697	1150	1542	1444	1909	3107	2093	1076	2583	2298	2238	1531	5485	1565	1827	2383	2399
Endogenous	ITGAX	NM_000887.3	2152	3023	3446	3701	4296	2613	2791	1187	3124	3612	2125	2514	4058	5039	3670	2024	3610	4149	3965	6100	2405	3270	2792	3254
Endogenous	ITGB1	NM_033666.2	6476	5546	6118	6140	5657	4731	3981	3110	4346	3175	4213	3394	5804	4313	4334	4573	4172	4708	4011	6201	2193	3870	7121	6154
Endogenous	ITGB2	NM_000211.2	4374	6438	5997	8006	8287	5564	3993	3394	3558	6087	6181	5056	7187	6639	4552	4297	7001	5410	5411	9264	4034	5360	5554	6577
Endogenous	ITGB3	NM_000212.2	339	700	822	369	1449	194	240	481	2603	296	315	386	639	534	296	1295	973	221	278	196	648	167	3634	534
Endogenous	ITGB4	NM_001005731.1	12	16	17	13	16	21	17	16	29	19	10	17	15	23	18	20	9	15	16	17	15	14	19	13
Endogenous	ITK	NM_005546.3	2934	3010	1877	1791	1691	3115	765	944	873	956	1301	1331	2443	1349	2074	1397	1677	3516	729	2320	820	2451	2086	2906
Endogenous	JAK1	NM_002227.1	2561	2494	2840	2540	2421	2674	1748	1480	1269	1916	2084	2165	2857	2359	2039	1868	3050	3376	1848	2953	1254	2691	2794	2878
Endogenous	JAK2	NM_004972.2	1454	2309	2267	1902	3134	1592	946	634	1157	1512	3154	1529	4579	1922	1045	1847	1536	1883	2140	4143	2486	2157	2055	2006
Endogenous	JAK3	NM_000215.2	764	1349	619	1247	619	937	433	478	580	646	714	725	2107	1054	715	606	686	1439	746	1265	677	1197	1232	1042
Endogenous	JAM3	NM_032801.3	184	274	181	146	535	161	68	161	401	106	138	163	445	245	159	252	131	177	137	106	182	132	1129	232
Endogenous	KIR3DL1	NM_013289.2	64	50	146	47	113	82	141	21	24	20	69	96	73	189	37	24	128	43	16	73	15	144	44	92
Endogenous	KIR3DL2	NM_006737.2	65	32	40	28	60	38	86	34	22	16	29	61	16	79	48	15	125	71	18	27	15	70	36	39
Endogenous	KIR3DL3	NM_153443.3	31	34	20	28	35	24	37	35	29	19	46	32	22	23	9	12	12	14	18	17	19	16	14	13
Endogenous	KIR_Activating_Subgroup_1	NM_001083539.1	114	14	20	39	126	71	87	172	59	133	13	15	25	34	119	22	581	161	37	37	20	186	70	60
Endogenous	KIR_Activating_Subgroup_2	NM_014512.1	161	25	21	35	153	72	120	86	34	61	14	28	11	30	66	16	267	39	21	43	17	163	93	55
Endogenous	KIR_Inhibiting_Subgroup_1	NM_014218.2	145	73	241	62	185	182	271	154	71	106	105	227	102	349	81	55	476	118	36	120	21	217	74	189
Endogenous	KIR_Inhibiting_Subgroup_2	NM_014511.3	189	98	197	39	178	196	272	177	53	85	106	216	81	398	96	62	445	158	57	126	31	206	89	196
Endogenous	KIT	NM_000222.2	35	37	27	24	38	16	20	22	25	24	25	24	14	28	42	24	25	20	18	29	16	30	18	25
Endogenous	KLRB1	NM_002258.2	4217	1174	3292	1463	1410	3133	1254	2103	713	2524	1991	2500	1944	2046	1293	1767	2315	2748	840	2050	328	1764	2591	3725
Endogenous	KLRC1	NM_002259.3	456	259	666	129	483	483	115	152	352	368	318	356	324	361	191	766	359	710	269	353	159	351	591	636
Endogenous	KLRC2	NM_002260.3	264	151	423	91	255	360	291	125	139	166	156	164	161	151	102	446	158	649	142	274	113	127	336	481
Endogenous	KLRD1	NM_002262.3	1035	500	1423	341	667	1115	1030	613	704	1030	850	1111	677	678	530	1819	683	1480	416	1035	143	1037	960	1714
Endogenous	KLRF1	NM_016523.1	1488	690	2495	604	935	1315	938	650	529	1038	539	1869	664	920	524	568	1147	1561	529	1502	166	1389	1187	988
Endogenous	KLRG1	NM_005810.3	810	768	988	682	387	332	963	433	442	546	604	510	424	307	727	1121	236	1087	351	1020	254	424	608	791
Endogenous	KLRK1	NM_007360.3	2444	1209	3274	2353	1622	3986	1980	1430	1182	1782	1654	1442	2325	1697	1998	3025	1362	4452	1156	2559	614	2416	3202	4127
Endogenous	LAG3	NM_002286.5	197	117	144	165	94	197	249	163	91	79	196	68	245	88	206	262	66	197	102	181	48	80	166	281
Endogenous	LAIR2	NM_002288.3	158	329	290	300	135	198	219	161	104	141	229	270	280	212	157	140	213	336	185	552	217	283	169	227
Endogenous	LAMP1	NM_005561.3	3043	3396	3450	3378	3911	3165	2310	1850	1824	2643	3103	2715	4258	3130	2076	2371	3428	3146	2681	4432	1863	2827	3189	3326
Endogenous	LAMP2	NM_001122606.1	651	992	850	1125	1033	713	690	528	705	812	958	896	1613	1385	913	1045	1239	1230	1166	1821	993	1040	1077	1076
Endogenous	LAMP3	NM_014398.3	28	36	30	30	23	40	23	12	10	23	38	32	176	25	12	12	22	32	25	45	11	12	27	36
Endogenous	LBP	NM_004139.2	10	12	10	12	17	11	11	11	12	9	10	12	4	6	6	6	13	11	4	11	8	7	7	6
Endogenous	LCK	NM_005356.2	2759	2480	1826	2068	1291	3127	935	1144	806	1120	1614	1080	2315	1013	1200	1304	737	3349	682	1495	578	1797	2055	2945
Endogenous	LCN2	NM_005564.3	265	175	99	253	181	165	114	120	359	100	87	263	271	87	110	184	137	86	88	54	133	49	420	581
Endogenous	LCP1	NM_002298.4	9421	8725	11935	12362	13923	10752	8922	6104	4920	9586	12351	7727	18324	9836	6200	9253	11889	11745	9496	15790	6724	8538	11878	14147
Endogenous	LGALS3	NM_001177388.1	1692	1605	2477	2916	3447	1626	2672	1193	917	2043	1982	1743	2301	2170	2082	1320	2323	1235	2183	3725	1650	1728	1790	2539
Endogenous	LIF	NM_002309.3	13	13	16	16	26	10	28	20	15	19	10	15	18	24	37	19	24	20	17	11	15	24	10	13
Endogenous	LILRA1	NM_006863.1	532	495	548	682	889	638	452	286	321	709	693	462	1292	366	175	388	387	489	661	1174	472	552	574	632
Endogenous	LILRA4	NM_012276.3	85	44	69	46	60	96	44	42	24	61	106	48	64	30	34	27	25	60	26	133	24	46	41	106
Endogenous	LILRA5	NM_181879.2	1423	1773	1650	2733	3389	2779	2409	1395	2074	1887	1918	2428	4636	4385	1894	2279	2575	1942	2547	4630	1163	1377	1861	2055
Endogenous	LILRB1	NM_001081637.1	1058	1424	1298	1494	2009	1588	1200	455	620	1369	1570	1044	4669	1145	658	887	901	935	1359	3197	932	1228	1381	1041
Endogenous	LILRB2	NM_005874.1	1064	1461	1312	2077	2644	1670	1497	888	1724	1737	1492	1993	3407	2319	1119	1603	1727	1349	2078	3214	1406	1336	1775	1645
Endogenous	LILRB3	NM_006864.2	665	805	898	1011	1278	685	971	818	2365	1071	748	1950	1251	1252	849	916	1041	751	1358	1571	1336	735	774	723
Endogenous	LRP1	NM_002332.2	719	1270	1272	1770	1874	946	844	518	692	1209	1219	933	1000	1552	752	773	1051	668	982	1973	957	815	697	764
Endogenous	LRRN3	NM_001099660.1	232	297	42	178	51	638	10	30	47	92	79	45	309	69	97	75	16	866	20	202	155	708	87	644
Endogenous	LTA	NM_000595.2	126	187	88	151	88	152	53	118	38	63	125	86	208	89	104	67	159	271	95	141	87	240	203	188
Endogenous	LTB	NM_002341.1	2967	4724	2233	3072	1601	2459	868	1710	2306	1664	2443	3415	4840	2839	2268	1379	2230	4954	2235	3335	5481	4994	4391	4340
Endogenous	LTBR	NM_002342.1	372	579	532	674	909	400	410	304	443	491	592	500	1093	812	436	599	596	426	627	1184	650	499	566	594
Endogenous	LTF	NM_002343.2	471	29	45	420	124	292	48	62	317	43	22	249	75	58	52	62	72	67	88	29	120	32	504	520
Endogenous	LTK	NM_001135685.1	45	38	43	66	24	33	30	28	36	35	42	39	52	40	30	38	25	56	31	76	38	35	33	41
Endogenous	LY86	NM_004271.3	1089	1611	1823	1841	2177	1083	1261	872	513	1311	1823	1046	1434	902	583	1066	799	965	1004	2303	873	989	1090	1344
Endogenous	LY9	NM_001033667.1	1543	1793	1083	1662	831	1645	897	987	672	747	998	881	1251	1060	2082	941	805	2180	562	1315	667	1991	1089	1471
Endogenous	LY96	NM_015364.2	666	836	743	877	1000	758	564	399	691	1008	646	619	1406	750	487	723	612	760	702	1148	628	574	633	730
Endogenous	LYN	NM_002350.1	863	875	1248	1206	1853	1291	1373	717	957	1182	1149	1418	2229	2289	1568	1011	2633	1352	1635	1901	914	1104	1359	1434
Endogenous	MAF	NM_005360.4	507	259	279	237	199	277	148	144	111	126	170	160	533	207	311	256	231	448	195	378	169	260	573	478
Endogenous	MAGEA1	NM_004988.4	10	18	19	8	12	9	13	10	16	9	8	13	3	9	9	12	5	8	14	5	13	8	7	9
Endogenous	MAGEA12	NM_001166386.1	10	13	8	9	18	13	12	6	10	13	14	7	24	5	6	11	19	11	15	26	15	13	14	15
Endogenous	MAGEA3	NM_005362.3	20	21	24	23	20	15	31	30	23	25	28	34	12	13	15	14	16	16	16	17	18	14	10	14
Endogenous	MAGEA4	NM_001011548.1	25	14	10	8	16	10	9	6	12	12	14	16	20	15	12	15	26	19	16	18	17	18	20	18
Endogenous	MAGEB2	NM_002364.4	21	40	27	28	37	20	29	20	16	30	33	31	37	29	23	12	34	20	15	36	18	19	16	16
Endogenous	MAGEC1	NM_005462.4	18	14	17	11	10	11	19	20	13	8	15	21	8	15	12	18	10	14	10	13	21	16	13	7
Endogenous	MAGEC2	NM_016249.3	17	22	17	11	23	29	23	19	20	21	24	19	15	19	19	10	8	13	11	15	12	14	9	14
Endogenous	MAP2K1	NM_002755.2	1375	1092	1287	1359	1746	1274	1115	602	652	953	1284	977	1786	1261	942	1190	1146	1527	1024	2334	817	1120	1507	1579
Endogenous	MAP2K2	NM_030662.2	1130	1156	1195	1334	1271	1128	811	712	921	1021	1042	1264	1763	1500	1118	1383	1587	1822	1258	2007	1019	1646	1657	1734
Endogenous	MAP2K4	NM_003010.2	389	298	294	371	337	418	126	109	211	210	265	242	390	330	287	207	170	484	145	412	148	296	332	375
Endogenous	MAP3K1	NM_005921.1	2622	2647	2311	3138	3310	2641	1499	1088	1294	1828	2081	2025	3273	2806	2235	1707	2518	2711	2223	3368	1673	3003	2413	2379
Endogenous	MAP3K5	NM_005923.3	1807	2186	1905	2217	2311	1833	971	882	1681	1132	1448	1745	2005	1715	1556	1457	1053	1581	1240	2636	1195	1782	1827	1514
Endogenous	MAP3K7	NM_145333.1	1016	1088	1212	1194	1059	1113	581	419	483	602	802	818	1106	1081	863	720	936	1222	787	1511	611	1279	1059	1110
Endogenous	MAP4K2	NM_004579.2	592	851	653	703	611	598	351	394	541	374	528	590	769	866	753	581	601	901	536	708	526	896	889	686
Endogenous	MAPK1	NM_138957.2	2250	2033	2464	2731	2695	2484	1653	1152	1411	1697	2009	1926	3283	2680	1884	2332	2376	3148	1918	4153	1624	2706	3276	3157
Endogenous	MAPK11	NM_002751.5	14	15	12	33	12	26	14	13	11	16	21	11	17	14	18	12	12	19	18	18	16	21	15	21
Endogenous	MAPK14	NM_001315.1	1379	1977	1580	2178	2083	1785	1008	838	1680	1329	1329	1740	2283	2364	1628	1792	1573	1777	1245	2622	1260	1750	1788	1563
Endogenous	MAPK3	NM_001040056.1	680	577	737	862	1079	757	499	310	402	584	648	553	857	759	485	399	518	753	481	854	447	606	673	790
Endogenous	MAPK8	NM_002750.2	303	214	241	206	316	343	168	159	143	180	203	173	337	504	408	193	406	309	168	336	153	281	278	335
Endogenous	MAPKAPK2	NM_004759.3	485	451	540	530	658	570	785	583	391	454	447	534	587	694	726	536	1279	565	630	731	267	446	605	663
Endogenous	MARCO	NM_006770.3	261	191	515	437	372	212	381	170	103	271	321	290	655	340	286	239	277	132	254	923	273	160	351	333
Endogenous	MASP1	NM_139125.3	36	21	19	28	32	25	31	34	29	25	36	20	21	33	35	33	32	28	20	34	37	40	34	25
Endogenous	MASP2	NM_139208.1	21	20	19	20	16	22	32	27	28	16	26	30	7	11	11	11	16	11	10	15	10	22	12	7
Endogenous	MAVS	NM_020746.3	606	825	698	682	717	776	211	253	356	376	490	469	763	738	506	608	362	901	404	980	499	839	742	751
Endogenous	MBL2	NM_000242.2	15	17	17	16	26	11	19	5	9	8	15	9	11	9	9	8	8	7	10	15	13	14	6	8
Endogenous	MCAM	NM_006500.2	12	8	11	6	9	8	18	6	9	7	8	6	8	5	26	9	13	6	2	9	6	15	8	4
Endogenous	MEF2C	NM_002397.3	1103	935	1434	1450	1671	1188	641	477	667	893	1490	1000	1309	2236	1205	884	557	1108	749	1902	886	1674	1403	1132
Endogenous	MEFV	NM_000243.2	404	473	536	752	792	541	423	354	757	662	710	895	1343	666	520	658	457	673	739	1127	755	564	641	815
Endogenous	MERTK	NM_006343.2	124	134	113	87	239	230	115	116	126	156	162	154	321	64	89	216	178	115	210	330	111	121	199	166
Endogenous	MFGE8	NM_001114614.1	161	240	181	199	111	179	41	125	94	93	127	192	75	84	91	126	64	123	41	89	49	178	65	95
Endogenous	MICA	NM_000247.1	142	99	141	88	73	141	56	37	46	70	78	59	175	132	110	64	84	130	100	135	85	225	163	136
Endogenous	MICB	NM_005931.3	526	469	643	634	682	647	427	402	251	476	668	473	1051	643	666	492	927	708	604	721	495	671	610	787
Endogenous	MIF	NM_002415.1	1099	855	1102	1061	1083	1087	725	644	400	744	865	630	1205	688	862	595	956	1233	617	1053	350	901	993	1158
Endogenous	MME	NM_000902.2	20	24	158	67	185	56	359	346	1120	332	45	1708	25	215	177	180	209	354	282	22	200	76	81	150
Endogenous	MNX1	NM_005515.3	5	6	10	9	8	13	11	8	7	8	7	10	3	10	13	8	7	11	10	8	4	9	5	9
Endogenous	MPPED1	NM_001044370.1	13	10	9	13	10	10	8	7	8	10	11	5	17	5	8	6	11	15	12	16	16	13	7	7
Endogenous	MR1	NM_001531.2	277	224	264	193	246	302	115	118	103	205	253	174	366	385	217	209	263	359	148	435	159	287	326	342
Endogenous	MRC1	NM_002438.2	24	25	105	28	82	19	42	23	36	26	54	24	72	38	41	74	37	41	30	150	19	41	30	27
Endogenous	MS4A1	NM_152866.2	1246	1231	1813	2135	1269	1049	547	499	535	310	1653	1617	2655	2225	1704	1608	884	2874	749	1434	2396	5502	4467	1382
Endogenous	MS4A2	NM_000139.3	111	35	31	29	33	104	35	23	33	17	39	26	86	17	12	8	11	48	16	22	15	18	130	41
Endogenous	MSR1	NM_002445.3	68	182	203	87	335	139	256	69	135	182	356	116	210	724	365	113	174	127	220	383	68	151	125	170
Endogenous	MST1R	NM_002447.1	17	12	19	9	10	5	16	9	15	14	17	16	5	11	11	9	11	14	8	12	7	8	11	10
Endogenous	MUC1	NM_001018017.1	28	29	24	51	29	26	20	14	22	13	26	24	39	30	35	16	34	23	29	50	12	19	15	28
Endogenous	MX1	NM_002462.2	1089	1088	1037	964	1888	1671	695	682	382	1745	2506	997	14028	2109	1218	645	1406	1560	3364	2542	2753	1542	1829	1767
Endogenous	MYD88	NM_002468.3	1204	1378	1738	1595	2252	1369	1175	750	904	1474	1778	1270	3522	2347	1639	1416	1917	1620	1821	3006	1481	1483	1958	2087
Endogenous	NCAM1	NM_000615.5	226	178	410	76	155	310	122	109	152	210	191	274	143	167	78	95	225	223	93	246	37	210	211	286
Endogenous	NCF4	NM_000631.4	507	725	739	1164	1010	589	770	519	1670	727	736	1253	1413	1092	779	1236	834	1153	1092	1603	969	1024	992	781
Endogenous	NCR1	NM_004829.5	516	293	815	222	391	486	364	336	291	507	281	608	339	544	260	354	598	681	219	550	104	551	439	636
Endogenous	NEFL	NM_006158.3	146	178	83	70	74	42	17	49	19	46	67	60	58	19	43	16	79	73	85	135	18	41	145	67
Endogenous	NFATC1	NM_172389.1	435	447	371	447	419	371	206	204	178	227	339	260	319	296	287	197	243	420	173	299	173	325	302	308
Endogenous	NFATC2	NM_012340.3	1756	1491	1861	1309	1113	1450	720	709	612	892	1059	1232	1435	890	1204	1221	771	1919	619	1395	520	1669	1544	1623
Endogenous	NFATC3	NM_004555.2	2004	1744	1911	1698	1642	2195	946	923	901	1169	1287	1421	1619	1354	1006	1257	1104	2286	978	1948	771	2118	1698	1866
Endogenous	NFATC4	NM_001136022.2	51	34	44	37	38	46	52	35	43	29	44	37	25	34	18	18	31	29	22	32	40	41	26	29
Endogenous	NFKB1	NM_003998.2	478	463	392	424	419	526	310	244	170	262	379	263	832	519	520	332	792	752	478	955	367	621	677	731
Endogenous	NFKB2	NM_002502.2	584	1248	1032	1145	1006	593	1139	1362	1933	992	698	1653	932	1732	1498	851	1694	755	1756	1015	1024	1239	621	629
Endogenous	NFKBIA	NM_020529.1	5132	5252	15352	8014	25265	4180	30240	28687	31522	20441	3776	23097	7453	21805	12038	20030	25989	8278	40969	7447	14852	19895	5118	4923
Endogenous	NLRC5	NM_032206.4	745	867	854	893	732	687	445	418	396	469	842	879	818	623	546	521	767	739	645	969	381	687	639	555
Endogenous	NLRP3	NM_001079821.2	460	587	872	890	1129	504	1902	792	874	560	533	753	1186	1668	1576	926	2309	654	2207	1189	843	1121	573	581
Endogenous	NOD1	NM_006092.1	228	282	292	251	233	226	141	98	107	158	217	211	348	191	119	201	197	287	221	414	205	429	248	259
Endogenous	NOD2	NM_022162.1	443	647	586	733	951	558	664	344	275	403	616	539	1231	776	1121	586	944	529	1079	1438	758	604	612	725
Endogenous	NOS2A	NM_153292.1	8	11	5	8	12	13	8	12	9	6	11	8	10	17	12	7	9	12	15	15	9	7	11	8
Endogenous	NOTCH1	NM_017617.3	159	205	229	239	248	183	170	148	334	220	176	271	646	643	568	458	525	746	500	716	444	595	489	517
Endogenous	NRP1	NM_003873.5	45	59	109	71	108	130	97	26	30	57	95	66	109	83	60	17	54	71	46	179	30	78	72	116
Endogenous	NT5E	NM_002526.2	97	74	102	122	64	137	35	50	31	43	129	71	168	91	46	107	46	259	37	154	82	317	248	172
Endogenous	NUP107	NM_020401.2	728	857	676	612	566	723	351	302	298	310	518	529	824	585	554	476	585	957	455	1135	456	969	703	797
Endogenous	OAS3	NM_006187.2	320	306	335	201	566	555	154	202	91	489	1114	351	4439	414	329	176	496	499	911	853	826	350	530	576
Endogenous	OSM	NM_020530.4	133	80	220	165	483	95	533	494	408	266	95	410	217	610	439	421	485	301	735	63	178	249	196	118
Endogenous	PASD1	NM_173493.2	26	25	26	25	26	27	48	32	34	21	31	29	16	13	16	17	18	16	25	27	20	15	14	13
Endogenous	PAX5	NM_016734.1	186	158	268	439	233	250	116	147	144	101	403	300	251	202	99	198	134	326	106	135	267	593	427	153
Endogenous	PBK	NM_018492.2	15	12	18	10	11	11	16	6	21	11	11	7	16	7	9	16	12	16	25	19	15	8	6	16
Endogenous	PDCD1	NM_005018.1	59	25	49	58	45	51	28	36	18	23	48	24	71	28	66	39	60	54	20	58	21	34	63	88
Endogenous	PDCD1LG2	NM_025239.3	13	23	37	21	24	18	7	14	8	12	31	12	86	22	16	18	22	25	25	41	20	27	24	32
Endogenous	PDGFC	NM_016205.2	67	183	229	167	288	75	108	80	120	137	107	81	190	156	141	126	164	102	184	277	170	115	203	142
Endogenous	PDGFRB	NM_002609.3	127	55	129	37	125	120	89	73	64	62	58	152	39	54	54	48	165	49	65	82	29	103	83	80
Endogenous	PECAM1	NM_000442.3	3883	4039	4702	5629	7614	5695	4632	2056	2812	4765	4011	3370	6890	9320	5221	4075	5307	5425	5742	8338	3665	4783	5733	6766
Endogenous	PIK3CD	NM_005026.3	2424	2937	2411	2997	2588	2873	1185	1222	1666	2015	2034	2152	3642	2738	1936	2001	2317	3565	1914	3218	1774	3286	2719	3062
Endogenous	PIK3CG	NM_002649.2	966	973	1204	969	1102	1221	843	521	694	777	806	806	1080	1529	890	673	1763	1163	1039	1104	545	1067	1061	1011
Endogenous	PIN1	NM_006221.2	459	396	487	465	478	432	307	297	234	321	437	382	576	378	249	360	410	544	394	645	258	440	488	576
Endogenous	PLA2G1B	NM_000928.2	19	12	10	22	11	10	15	22	21	9	13	19	19	9	14	20	18	24	13	18	17	23	18	22
Endogenous	PLA2G6	NM_001004426.1	251	399	289	233	186	257	157	121	218	158	201	291	250	270	215	202	205	400	165	369	176	358	249	249
Endogenous	PLAU	NM_002658.2	11	18	20	23	34	19	45	58	76	19	21	31	17	33	61	11	61	11	68	29	12	26	15	14
Endogenous	PLAUR	NM_001005376.1	421	944	1045	978	2195	625	4254	2371	3013	1374	655	1946	889	2424	2638	2312	2785	1108	2820	1007	1113	1170	644	837
Endogenous	PMCH	NM_002674.2	17	16	20	23	14	12	16	15	14	11	18	19	23	14	9	14	9	11	15	14	15	23	21	15
Endogenous	PNMA1	NM_006029.4	289	292	278	237	245	263	153	189	197	139	200	195	247	197	234	181	236	248	149	226	137	243	338	314
Endogenous	POU2AF1	NM_006235.2	109	62	89	105	68	74	22	34	39	22	94	72	113	113	78	95	39	130	31	65	67	218	187	106
Endogenous	POU2F2	NM_002698.2	685	1076	1083	1199	1360	815	588	408	502	966	993	662	1407	1115	672	651	824	805	1250	1500	1173	1406	1163	907
Endogenous	PPARG	NM_015869.3	11	14	14	22	13	8	10	13	12	11	8	19	23	6	41	21	10	11	8	57	9	10	8	9
Endogenous	PPBP	NM_002704.2	3625	7621	8271	4739	19454	2391	3756	5058	36547	6550	6141	4167	30189	9662	6690	24467	16860	18874	4165	3384	9145	2153	91005	27952
Endogenous	PRAME	NM_006115.3	52	9	5	14	18	10	5	9	5	7	2	8	5	16	18	7	9	11	12	15	16	5	8	11
Endogenous	PRF1	NM_005041.3	8161	2457	9656	2587	5220	7839	4412	2477	3362	5886	4690	8485	4147	3403	2950	4231	4456	5431	1625	5703	548	5048	5838	9175
Endogenous	PRG2	NM_002728.4	19	24	18	28	42	14	41	22	19	19	18	25	23	61	94	31	81	19	43	41	25	25	31	25
Endogenous	PRKCD	NM_006254.3	1405	2085	1736	2008	2452	1689	1540	1069	1654	1720	1955	1952	3208	1832	1242	1566	1744	1697	2015	3145	2057	1657	2239	2234
Endogenous	PRKCE	NM_005400.2	96	111	108	91	113	106	86	61	55	78	103	96	89	143	77	96	83	89	67	82	60	100	96	82
Endogenous	PRM1	NM_002761.2	19	20	17	8	20	14	16	5	7	12	15	18	13	11	14	11	7	20	11	14	7	13	9	7
Endogenous	PSEN1	NM_000021.2	1197	1334	1315	1385	1470	1321	781	419	759	956	1120	816	1593	1557	1069	836	1086	1250	867	2150	820	1192	1179	1313
Endogenous	PSEN2	NM_000447.2	75	100	128	118	152	83	58	47	51	100	122	88	144	111	56	89	64	98	68	142	67	126	89	109
Endogenous	PSMB10	NM_002801.2	1386	1268	1541	1396	1804	1576	905	767	671	1308	2086	1382	2132	1386	873	994	1394	1526	1270	1961	941	1259	1412	1798
Endogenous	PSMB7	NM_002799.2	2040	1756	2282	2102	2498	2159	1484	1247	971	1486	1840	1761	2195	1851	1333	1392	2247	2061	1571	2329	1100	1780	1792	2095
Endogenous	PSMB8	NM_004159.4	2860	2310	2862	2472	3203	3052	1476	1452	1222	2430	3664	2008	5722	2251	1493	2030	2234	3193	2336	4140	1863	2566	3110	3792
Endogenous	PSMB9	NM_002800.4	2933	2406	2341	2067	3137	3061	1437	1140	1025	2528	4709	1889	6158	1672	1107	1944	1539	3116	2012	3394	1617	2703	2998	4030
Endogenous	PSMD7	NM_002811.3	1882	1754	2172	2133	2179	1943	1769	1354	949	1414	1582	1912	2263	2122	1829	1526	3200	1977	1999	2516	1096	2004	1780	2002
Endogenous	PTGDR2	NM_004778.1	133	81	123	96	136	137	41	26	41	71	90	35	109	58	39	23	57	115	64	84	28	49	159	133
Endogenous	PTGS2	NM_000963.1	104	125	212	153	533	210	364	293	600	370	53	455	470	571	371	341	169	1335	402	76	180	216	272	327
Endogenous	PTPRC	NM_080921.3	7990	5823	5675	7067	6904	6087	3187	2739	2487	4442	4775	4008	11424	4603	6027	3470	2861	6030	4025	9680	2520	4459	6380	6400
Endogenous	PVR	NM_006505.3	129	244	222	179	242	140	113	88	146	154	174	164	169	143	60	157	114	133	162	390	204	161	146	168
Endogenous	PYCARD	NM_013258.3	302	432	484	454	651	379	335	234	259	413	483	457	590	349	227	361	373	389	423	697	361	349	407	456
Endogenous	RAG1	NM_000448.2	10	17	18	20	14	15	16	10	8	12	26	8	17	15	11	17	13	21	6	25	17	18	27	18
Endogenous	REL	NM_002908.2	738	1075	1392	1489	1575	792	1487	1201	989	836	906	1373	728	1519	1509	906	2218	812	1576	1022	810	1502	676	536
Endogenous	RELA	NM_021975.2	260	208	250	267	270	290	269	211	154	226	249	240	396	336	367	232	537	377	291	357	175	277	306	369
Endogenous	RELB	NM_006509.2	193	230	275	277	271	195	410	263	162	231	233	252	293	385	379	119	614	180	326	295	164	279	193	202
Endogenous	REPS1	NM_001128617.2	1551	1351	1249	1289	1554	1692	673	796	648	1100	1200	816	1640	1254	1099	1025	1063	2060	818	2072	757	1641	1546	2007
Endogenous	RIPK2	NM_003821.5	397	339	797	510	1046	578	1923	1117	643	597	410	635	536	1236	1041	569	1953	550	1667	591	417	587	365	497
Endogenous	ROPN1	NM_017578.2	27	26	26	27	33	22	21	16	13	18	24	17	16	25	13	18	20	19	25	30	20	26	25	17
Endogenous	RORA	NM_134261.2	1479	1176	1364	1314	784	1081	873	1036	491	590	754	1075	1020	1044	1885	1093	1744	1248	1007	1249	384	1545	1021	1125
Endogenous	RORC	NM_001001523.1	131	48	28	57	40	56	13	21	24	28	49	27	74	37	55	20	24	51	18	59	25	16	31	59
Endogenous	RPS6	NM_001010.2	44876	33985	34610	35427	35781	50142	21187	25417	13825	23861	34065	25795	47643	37372	29341	29331	43664	64681	25944	49774	20631	46370	52836	62680
Endogenous	RRAD	NM_004165.1	14	14	13	16	19	7	11	16	8	13	15	6	13	9	10	8	18	9	7	17	5	13	17	7
Endogenous	RUNX1	NM_001754.4	681	631	563	650	621	772	547	368	306	431	568	462	744	589	446	448	719	687	425	755	311	482	539	567
Endogenous	RUNX3	NM_004350.1	1644	898	1980	1479	1374	1563	2089	1774	803	1247	933	1544	1253	2054	2501	1870	4333	1822	1664	1729	472	1496	1607	2056
Endogenous	S100A12	NM_005621.1	3471	3110	6162	12556	6711	5191	5790	3294	2308	4104	4566	5704	18324	7424	2915	5267	3493	4838	4380	10564	3935	2817	7027	4226
Endogenous	S100A7	NM_002963.2	29	28	18	25	26	23	29	15	25	18	34	22	16	9	18	16	16	21	25	19	29	16	13	13
Endogenous	S100A8	NM_002964.3	19684	21789	30739	60427	34919	31339	24769	16705	17481	24690	26458	27682	88141	26327	8207	27483	14611	27432	19880	69807	20967	13357	30685	24843
Endogenous	S100B	NM_006272.1	120	37	307	104	59	65	16	28	30	16	198	61	72	35	22	28	73	130	17	129	24	161	96	88
Endogenous	SAA1	NM_199161.1	23	16	16	24	16	17	37	31	24	21	37	36	20	24	21	27	19	21	19	16	21	24	16	27
Endogenous	SBNO2	NM_014963.2	203	340	280	427	361	220	263	270	518	309	268	519	726	703	667	519	722	420	576	762	461	375	359	377
Endogenous	SELE	NM_000450.2	10	15	16	7	21	11	18	14	11	18	15	7	11	7	9	19	12	14	12	13	20	21	11	11
Endogenous	SELL	NR_029467.1	4460	5841	4436	4606	5608	6574	2138	2082	2292	2935	5512	4133	10645	3668	1342	2986	2323	8580	2528	7136	4154	5448	5120	6857
Endogenous	SELPLG	NM_001206609.1	2187	2505	2092	1965	2393	2113	1059	669	1052	1775	1839	1369	3467	1877	1437	1549	1125	3113	1444	3657	1417	2267	2907	3790
Endogenous	SEMG1	NM_003007.2	29	21	20	15	27	17	26	20	22	12	22	27	14	17	12	19	11	18	13	16	17	20	17	14
Endogenous	SERPINB2	NM_002575.1	49	72	65	95	197	107	705	249	129	65	73	50	186	457	1196	220	460	100	124	201	52	54	88	126
Endogenous	SERPING1	NM_000062.2	89	94	121	62	184	112	101	60	30	272	865	130	1557	116	70	41	178	72	297	211	183	59	56	146
Endogenous	SH2B2	NM_020979.3	86	130	146	137	148	98	226	188	267	199	103	234	195	253	222	129	308	121	303	180	141	171	160	155
Endogenous	SH2D1A	NM_001114937.2	661	432	579	462	313	725	323	329	182	353	377	232	671	546	1059	453	537	880	241	601	187	469	559	887
Endogenous	SH2D1B	NM_053282.4	950	320	1237	216	914	791	310	301	279	938	307	815	527	811	510	252	1022	701	222	555	69	838	666	820
Endogenous	SIGIRR	NM_021805.2	1251	1652	1195	1259	1007	1182	540	682	578	765	853	877	1129	808	742	725	810	1683	868	1279	649	1450	1063	1310
Endogenous	SIGLEC1	NM_023068.3	62	76	85	38	137	84	35	54	34	188	357	130	2088	110	102	42	109	52	534	215	435	68	67	90
Endogenous	SLAMF1	NM_003037.2	428	356	233	350	193	221	83	148	100	108	256	145	268	121	246	83	112	260	104	214	104	235	177	228
Endogenous	SLAMF6	NM_001184714.1	449	362	392	320	247	405	171	120	138	195	305	224	487	216	249	318	59	586	129	402	184	447	441	534
Endogenous	SLAMF7	NM_021181.3	259	207	295	170	296	302	264	151	142	343	376	209	486	255	360	307	242	356	193	384	107	308	304	447
Endogenous	SLC11A1	NM_000578.2	1244	1352	1890	2638	3910	1616	2128	1064	2892	1831	1267	2725	3176	5043	4424	3814	2166	1649	2727	5707	1639	1756	1680	2035
Endogenous	SMAD2	NM_005901.5	1318	1260	1324	1190	1264	1534	713	563	703	855	1022	872	1378	1139	776	855	888	1472	712	1565	645	1249	1307	1410
Endogenous	SMAD3	NM_005902.3	586	600	640	665	451	485	466	288	252	305	434	404	961	1110	1161	636	873	948	726	1104	625	1086	854	753
Endogenous	SMPD3	NM_018667.3	22	11	32	14	31	21	18	13	8	16	15	17	39	25	22	19	24	39	19	48	17	29	47	45
Endogenous	SOCS1	NM_003745.1	388	413	258	349	251	309	187	207	410	153	208	241	738	218	198	333	339	484	236	688	187	375	500	480
Endogenous	SPA17	NM_017425.3	42	47	66	37	69	43	43	26	27	44	38	37	45	32	25	29	39	47	53	72	41	56	56	44
Endogenous	SPACA3	NM_173847.3	20	12	16	18	10	8	17	17	10	6	12	10	10	13	9	10	13	7	11	18	13	14	12	15
Endogenous	SPANXB1	NM_032461.2	10	13	9	3	12	8	6	8	20	7	12	11	10	7	11	13	9	7	10	8	5	6	6	7
Endogenous	SPINK5	NM_006846.3	41	40	46	43	38	39	42	42	48	29	46	46	28	30	31	21	26	28	32	41	21	32	27	25
Endogenous	SPN	NM_003123.3	897	1141	924	688	842	859	533	367	449	742	781	733	682	540	356	507	407	717	504	995	378	666	752	998
Endogenous	SPO11	NM_198265.1	11	17	6	11	16	4	12	6	7	9	12	17	8	4	5	5	8	3	9	7	12	12	3	7
Endogenous	SPP1	NM_000582.2	15	14	20	8	21	11	17	4	7	9	16	22	16	22	93	15	13	12	11	21	13	17	11	19
Endogenous	SSX1	NM_005635.2	21	12	11	17	25	10	18	10	11	9	21	7	21	16	13	15	11	12	12	12	14	15	13	16
Endogenous	SSX4	NM_005636.3	15	22	15	13	16	12	13	10	14	7	12	11	18	17	10	7	13	7	9	19	18	14	15	13
Endogenous	ST6GAL1	NM_003032.2	1842	2184	1544	1729	1515	2154	637	597	779	1047	1585	946	2503	1493	1250	1630	558	3534	948	2093	1384	2810	2736	2913
Endogenous	STAT1	NM_007315.2	2641	1917	1859	1532	2830	2836	1031	853	937	2071	5322	2588	9657	2364	1253	1234	3593	2595	2882	3493	1696	1668	1920	2880
Endogenous	STAT2	NM_005419.2	1823	2177	2052	2146	2864	2234	984	791	814	1776	3335	1919	7831	2404	1694	1452	1861	2317	2712	3746	2421	2364	2426	2456
Endogenous	STAT3	NM_139276.2	2361	2356	2413	3044	2885	2597	2061	1635	2164	1952	2475	2373	4362	2991	2641	2172	3350	3070	2321	3466	1504	2049	2971	3039
Endogenous	STAT4	NM_003151.2	836	1216	950	669	573	977	464	559	399	395	534	793	741	968	1244	698	915	1235	533	1112	322	896	772	839
Endogenous	STAT5B	NM_012448.3	1333	1276	1175	1403	1195	1219	670	599	772	786	939	881	2037	1752	1716	1315	1109	2355	1112	2096	897	1706	1808	1908
Endogenous	STAT6	NM_003153.3	1883	2867	2547	2788	2979	2072	1534	1359	3486	1853	2447	3631	2631	2411	1943	1989	1419	2420	2132	3469	2097	2328	2208	2131
Endogenous	SYCP1	NM_003176.2	20	20	14	22	28	17	24	26	31	21	37	18	11	9	8	11	10	15	12	16	11	20	8	8
Endogenous	SYK	NM_003177.3	1976	2132	2788	3074	3331	2117	1768	1069	1413	2126	2603	2176	2970	2361	1395	2187	1928	1978	1762	3669	1893	1814	2069	1981
Endogenous	SYT17	NM_016524.2	24	17	33	17	34	23	26	18	19	17	26	24	17	28	21	19	22	15	21	32	18	21	29	30
Endogenous	TAB1	NM_153497.2	468	734	499	640	506	555	250	215	266	379	489	397	541	450	317	366	271	561	318	652	414	538	464	491
Endogenous	TAL1	NM_003189.2	80	244	175	78	260	58	90	82	264	54	103	87	277	150	91	344	206	81	103	77	247	79	595	192
Endogenous	TANK	NM_004180.2	2285	2068	2245	2537	2808	2306	2084	1599	1404	1410	1709	1694	3538	3244	3206	1919	4173	2628	2646	3520	1838	2872	2596	2560
Endogenous	TAP1	NM_000593.5	719	652	648	597	727	685	339	360	414	636	961	716	1459	644	512	381	585	704	520	881	384	581	654	833
Endogenous	TAP2	NM_000544.3	875	1295	1260	1092	1219	1142	747	661	791	711	1628	1614	1930	1011	660	946	730	1019	971	1347	950	1113	1053	1077
Endogenous	TAPBP	NM_003190.4	2824	3748	3501	3535	3446	2839	2861	3068	3371	3165	3935	5504	2927	2752	2174	1899	2746	2430	2895	2909	2460	2638	1962	2129
Endogenous	TARP	NM_001003799.1	1557	1011	1061	1376	811	1625	1859	927	818	969	2544	515	955	733	1180	2505	463	2254	452	1232	216	770	1264	2636
Endogenous	TBK1	NM_013254.2	455	368	459	467	460	417	359	239	232	304	384	299	517	494	441	292	652	383	363	526	211	310	404	395
Endogenous	TBX21	NM_013351.1	1057	460	1235	518	716	936	789	634	460	847	699	866	739	709	699	1115	1002	1365	397	816	150	1040	1175	1540
Endogenous	TCF7	NM_003202.2	3950	4420	1906	2865	1664	4795	628	1416	768	1396	1900	1587	4477	1906	2029	1305	1525	7263	1182	3047	1376	4572	3215	4716
Endogenous	TFE3	NM_006521.3	60	51	62	92	88	51	77	52	53	54	72	82	102	83	81	52	75	80	76	98	72	74	54	61
Endogenous	TFEB	NM_007162.2	230	222	281	268	344	251	172	138	261	235	246	277	499	530	343	294	231	387	310	564	302	322	364	353
Endogenous	TFRC	NM_003234.1	571	622	826	794	848	491	1066	541	441	377	350	740	699	784	1525	887	1133	687	1074	778	478	1084	625	601
Endogenous	TGFB1	NM_000660.3	2420	3252	3327	2787	3416	2285	2561	2530	3844	2442	2772	4412	3609	4113	3364	3400	4650	2694	3644	3557	2732	2588	3858	3165
Endogenous	TGFB2	NM_003238.2	18	19	29	29	37	19	18	26	32	8	21	23	47	20	16	22	34	29	18	28	22	43	40	19
Endogenous	THBD	NM_000361.2	170	174	390	265	520	128	1858	901	494	241	160	372	360	448	1802	424	1962	239	877	307	212	198	211	254
Endogenous	THBS1	NM_003246.2	721	584	1039	414	1896	263	8264	2577	3257	314	248	798	690	3618	3214	2702	3575	368	1684	1252	634	894	2690	654
Endogenous	THY1	NM_006288.2	44	27	21	27	25	21	54	38	37	19	41	26	28	22	24	24	24	23	28	31	30	32	27	18
Endogenous	TICAM1	NM_014261.1	255	272	373	294	478	315	480	338	258	329	326	256	356	338	302	165	529	236	532	383	265	338	303	309
Endogenous	TICAM2	NM_021649.4	270	279	298	327	382	349	135	72	99	233	362	161	442	275	151	143	196	219	199	495	218	223	306	344
Endogenous	TIGIT	NM_173799.2	406	282	465	398	297	464	315	196	78	183	188	116	432	232	326	126	172	535	129	377	77	218	398	425
Endogenous	TIRAP	NM_148910.2	96	105	102	94	142	114	62	54	79	72	92	106	100	106	75	75	88	91	72	135	75	101	75	81
Endogenous	TLR1	NM_003263.3	1183	1475	1180	1458	1734	1438	668	527	1258	1223	1217	964	2466	2060	1296	933	1385	1681	1015	2209	1095	1058	1397	1457
Endogenous	TLR10	NM_030956.2	200	217	200	241	210	178	36	49	107	109	298	127	275	82	90	124	44	322	54	194	219	390	385	200
Endogenous	TLR2	NM_003264.3	1300	2058	2020	2395	2888	1425	1680	904	2548	1488	1639	1698	3507	2982	2279	1947	1954	1433	1954	4566	1779	1507	1699	1405
Endogenous	TLR3	NM_003265.2	42	32	69	24	40	43	38	44	37	42	55	57	33	17	43	31	86	54	31	41	22	32	31	34
Endogenous	TLR4	NM_138554.2	1173	832	1201	1107	1842	1704	791	430	1010	1165	1093	728	1549	1197	585	1059	972	954	484	2012	701	599	834	1078
Endogenous	TLR5	NM_003268.3	234	309	254	306	441	245	124	105	158	266	254	207	361	190	83	205	67	241	183	416	292	236	214	198
Endogenous	TLR6	NM_006068.2	418	464	548	613	620	433	223	169	437	347	446	342	558	530	374	387	396	535	352	818	416	476	507	371
Endogenous	TLR7	NM_016562.3	82	136	133	128	176	97	42	43	58	122	260	69	329	140	54	65	94	113	82	203	146	120	130	120
Endogenous	TLR8	NM_016610.2	1086	1144	947	1295	1494	1279	510	162	646	1182	1190	574	1735	1360	902	716	520	879	409	1531	668	752	1164	1142
Endogenous	TLR9	NM_017442.2	59	49	51	39	30	68	20	14	33	34	55	46	77	55	44	34	27	65	23	74	31	59	79	61
Endogenous	TMEFF2	NM_016192.2	36	27	24	23	20	13	20	24	33	15	23	34	28	16	15	25	14	18	19	21	21	22	13	19
Endogenous	TNF	NM_000594.2	166	478	671	639	992	175	731	578	183	465	500	586	199	735	539	207	1091	210	957	206	524	859	227	174
Endogenous	TNFAIP3	NM_006290.2	2972	2320	4948	3074	3698	2324	3796	9257	8893	2395	872	4761	1905	3372	3717	4511	5298	3243	6530	2769	1751	2764	1496	2548
Endogenous	TNFRSF10B	NM_003842.3	213	322	234	302	353	226	245	247	190	171	220	242	200	290	230	142	344	159	307	271	206	226	170	162
Endogenous	TNFRSF10C	NM_003841.3	266	155	463	417	500	410	319	235	1840	767	191	1791	734	550	381	630	306	1887	284	283	371	190	376	594
Endogenous	TNFRSF11A	NM_003839.2	39	45	64	32	25	32	13	18	18	36	41	28	28	25	35	26	57	39	31	49	15	26	29	27
Endogenous	TNFRSF11B	NM_002546.2	9	16	16	6	15	9	12	11	7	13	13	24	9	9	9	8	7	10	1	13	9	11	12	8
Endogenous	TNFRSF12A	NM_016639.1	32	37	37	33	26	40	64	53	62	28	29	53	23	23	27	22	69	21	25	16	21	26	17	16
Endogenous	TNFRSF13B	NM_012452.2	65	80	57	56	65	35	32	28	43	21	62	40	90	61	131	65	31	88	27	52	51	129	94	49
Endogenous	TNFRSF13C	NM_052945.3	387	330	558	812	377	308	247	305	317	139	448	745	485	1693	1146	537	441	689	282	388	476	1434	903	399
Endogenous	TNFRSF14	NM_003820.2	1346	1589	1453	1479	1855	1574	947	732	877	1202	1562	1281	2129	1521	1052	1096	1487	1928	1423	2091	1144	1785	1526	1758
Endogenous	TNFRSF17	NM_001192.2	166	43	78	133	56	83	30	26	59	41	74	68	194	38	37	142	28	201	74	77	71	165	130	194
Endogenous	TNFRSF18	NM_004195.2	141	141	153	68	78	50	65	66	56	69	72	74	87	104	152	51	190	99	65	150	46	52	76	83
Endogenous	TNFRSF1A	NM_001065.2	1328	1702	1433	1833	1649	1555	833	462	1003	1224	1719	952	2839	1962	1424	1182	1469	1870	804	3248	1315	1327	1674	2061
Endogenous	TNFRSF1B	NM_001066.2	1754	2594	2466	3698	4611	2149	3066	1892	3190	2957	2579	3354	3654	6196	7173	2566	5255	2270	3963	4895	2523	2658	2413	3158
Endogenous	TNFRSF4	NM_003327.2	68	98	60	74	45	31	31	39	24	27	46	40	79	62	76	18	79	40	72	90	32	33	78	40
Endogenous	TNFRSF8	NM_152942.2	146	207	158	224	361	232	137	57	134	162	180	154	280	241	229	96	105	178	130	255	133	160	165	240
Endogenous	TNFRSF9	NM_001561.4	33	40	67	71	40	26	44	58	57	37	32	69	53	47	41	47	45	61	60	82	46	37	38	54
Endogenous	TNFSF10	NM_003810.2	1948	2742	1899	1624	3149	2479	588	432	1109	2783	4802	1448	7731	1638	587	900	848	2048	984	2993	2263	1168	1434	2199
Endogenous	TNFSF11	NM_003701.2	22	18	20	22	18	29	20	34	23	17	31	16	26	27	34	23	24	28	26	25	25	28	22	29
Endogenous	TNFSF12	NM_003809.2	1103	1168	1090	1125	1333	840	603	667	555	808	912	1072	1041	811	509	707	878	790	898	1190	600	940	817	1004
Endogenous	TNFSF13	NM_003808.3	362	769	404	469	585	384	338	320	398	427	507	518	583	486	240	499	453	306	420	1083	553	432	365	494
Endogenous	TNFSF13B	NM_006573.4	1489	1371	1776	1897	2236	1914	1148	800	642	1479	2160	1357	4137	2392	1415	940	1137	1386	1592	3173	1243	1177	1380	1594
Endogenous	TNFSF14	NM_003807.3	104	84	77	61	84	107	38	29	145	77	98	99	144	91	135	106	61	199	34	179	134	65	109	185
Endogenous	TNFSF15	NM_001204344.1	24	38	31	30	40	26	22	19	20	26	29	25	32	15	23	20	25	38	33	36	47	12	38	30
Endogenous	TNFSF18	NM_005092.2	3	6	11	6	13	13	7	8	7	4	6	6	5	4	3	10	11	6	6	7	2	3	6	8
Endogenous	TNFSF4	NM_003326.2	148	227	223	145	251	129	125	161	444	110	196	134	399	214	120	374	288	225	106	121	251	146	619	241
Endogenous	TNFSF8	NM_001244.3	809	691	568	667	872	642	428	356	340	276	496	574	700	682	700	463	790	888	487	1320	388	579	644	775
Endogenous	TOLLIP	NM_019009.2	261	303	262	291	378	291	159	134	220	213	289	190	470	365	311	304	366	356	350	600	310	336	451	421
Endogenous	TP53	NM_000546.2	1209	1035	1038	935	1117	1227	413	367	381	781	1213	560	1424	815	400	662	370	1358	594	1505	644	1002	1173	1421
Endogenous	TPSAB1	NM_003294.3	20	13	23	25	33	31	11	13	26	20	24	16	50	14	8	15	9	41	18	26	18	24	54	12
Endogenous	TPTE	NM_199259.2	19	33	20	18	11	16	18	20	17	13	17	16	20	14	23	5	21	16	19	18	37	22	18	15
Endogenous	TRAF2	NM_021138.3	215	278	203	228	154	260	110	123	113	127	173	188	269	224	198	156	176	309	149	274	172	306	239	238
Endogenous	TRAF3	NM_145725.1	480	551	437	613	528	491	292	201	202	272	405	399	294	291	307	127	287	267	145	298	178	273	227	214
Endogenous	TRAF6	NM_145803.1	268	232	437	316	352	271	311	251	208	230	203	372	257	357	353	283	572	347	415	310	203	354	276	279
Endogenous	TREM1	NM_018643.3	1861	786	1846	1973	2200	2106	4412	2502	5955	2221	724	4263	2750	3274	2984	2132	2608	2885	3921	3533	1305	1273	1684	2125
Endogenous	TREM2	NM_018965.3	15	13	11	33	14	13	19	10	7	7	9	9	23	25	21	13	23	17	19	25	25	13	18	23
Endogenous	TTK	NM_003318.3	25	15	19	19	15	27	14	16	16	27	22	24	20	23	22	20	26	18	24	24	18	33	26	21
Endogenous	TXK	NM_003328.1	377	273	262	139	211	452	54	106	105	214	168	213	404	223	128	139	316	694	113	335	89	386	432	563
Endogenous	TXNIP	NM_006472.1	33693	29396	34095	28631	35460	33785	17417	18667	26398	20815	29646	40172	27251	39409	20308	35586	38215	34708	31822	58694	19550	37544	34596	37391
Endogenous	TYK2	NM_003331.3	906	1228	1190	1424	1589	979	786	567	886	817	1032	1218	1141	1281	921	944	947	1005	1008	1720	891	1118	993	959
Endogenous	UBC	NM_021009.3	36611	35126	46159	48119	59574	37396	74354	41903	33328	46503	44511	43436	49322	57951	43924	48760	72558	41862	52359	44248	25364	38739	38346	43408
Endogenous	ULBP2	NM_025217.2	14	19	29	19	20	10	21	26	15	16	16	24	14	16	23	19	32	16	23	25	29	23	18	18
Endogenous	USP9Y	NM_004654.3	84	12	12	11	87	7	41	59	7	12	6	109	16	127	132	11	113	17	81	15	83	229	10	15
Endogenous	VCAM1	NM_001078.3	19	11	20	42	19	13	11	16	14	5	10	13	16	18	40	8	13	18	14	20	11	21	9	14
Endogenous	VEGFA	NM_001025366.1	136	303	623	376	1073	118	2349	521	400	567	247	499	301	937	2567	1432	1136	389	1288	473	1008	817	266	208
Endogenous	VEGFC	NM_005429.2	5	22	33	27	29	14	13	17	42	20	17	17	56	34	31	35	41	29	26	29	37	26	102	42
Endogenous	XCL2	NM_003175.3	413	360	516	245	342	332	496	435	248	582	323	218	388	313	387	545	514	695	184	423	102	328	295	548
Endogenous	XCR1	NM_005283.2	23	14	34	14	22	14	13	10	27	11	31	11	27	25	16	23	14	18	18	26	14	25	18	18
Endogenous	YTHDF2	NM_001172828.1	1016	900	1079	1030	1064	1097	646	570	489	677	810	803	987	796	582	549	1011	901	644	1071	493	820	777	949
Endogenous	ZAP70	NM_001079.3	1727	1953	1887	1729	1073	1728	793	945	722	875	1048	1524	1600	969	1068	1013	1221	2262	769	1831	584	1879	1440	1534
Endogenous	ZNF205	NM_001031686.1	18	18	21	24	24	19	27	18	17	19	32	15	26	20	28	16	23	29	19	27	24	19	13	23
Housekeeping	ABCF1	NM_001090.2	790	793	805	728	759	900	623	478	411	587	762	493	739	605	566	421	748	676	577	763	347	572	636	718
Housekeeping	AGK	NM_018238.3	427	335	453	336	338	393	257	177	183	225	290	279	353	267	228	196	296	380	183	360	149	289	264	382
Housekeeping	ALAS1	NM_000688.4	187	235	200	264	229	230	253	110	118	220	254	115	453	300	252	155	228	268	266	302	225	260	335	317
Housekeeping	AMMECR1L	NM_001199140.1	301	321	376	245	354	348	182	189	217	219	218	225	256	291	220	201	236	306	206	302	189	291	240	296
Housekeeping	CC2D1B	NM_032449.2	84	88	88	80	81	79	55	57	54	49	83	72	52	79	69	30	57	71	43	74	31	86	54	56
Housekeeping	CNOT10	NM_001256741.1	557	514	562	582	565	606	279	241	279	393	458	417	550	435	324	355	343	647	344	685	326	616	508	564
Housekeeping	CNOT4	NM_001190848.1	611	798	641	724	655	695	346	272	269	333	477	453	825	708	659	554	729	932	515	1158	514	923	705	722
Housekeeping	COG7	NM_153603.3	348	474	378	399	341	396	193	119	186	195	288	264	351	284	236	229	218	382	213	523	212	357	337	341
Housekeeping	DDX50	NM_024045.1	594	582	496	564	469	670	266	274	239	303	440	382	581	593	520	392	557	780	385	761	309	708	543	623
Housekeeping	DHX16	NM_001164239.1	191	230	199	213	185	218	108	63	94	103	134	168	348	286	235	168	165	338	144	376	165	279	279	264
Housekeeping	DNAJC14	NM_032364.5	121	132	142	132	169	169	83	89	84	109	112	125	230	218	141	148	174	225	130	240	112	161	197	231
Housekeeping	EDC3	NM_001142443.1	447	439	338	379	353	454	121	124	158	214	330	222	500	368	261	290	145	632	193	689	263	496	457	584
Housekeeping	EIF2B4	NM_172195.3	489	569	540	519	544	514	274	229	278	285	416	422	638	614	510	411	376	623	369	868	375	637	595	585
Housekeeping	ERCC3	NM_000122.1	189	211	199	170	136	190	102	96	101	93	170	148	272	313	227	178	292	333	172	335	187	337	265	279
Housekeeping	FCF1	NM_015962.4	1461	1719	1577	1686	1288	1795	799	612	724	762	1152	1236	1600	1210	1130	961	942	1823	1194	2138	955	1883	1382	1440
Housekeeping	G6PD	NM_000402.2	790	866	1072	1139	1281	1013	707	574	845	840	998	1196	1367	970	721	1030	994	959	940	1549	702	857	1124	1160
Housekeeping	GPATCH3	NM_022078.2	122	130	147	121	139	120	113	113	123	113	125	137	139	156	156	104	191	128	125	128	135	144	147	127
Housekeeping	GUSB	NM_000181.1	303	381	377	353	402	330	279	192	190	262	309	285	351	414	291	251	504	314	391	442	233	298	311	335
Housekeeping	HDAC3	NM_003883.2	477	465	434	502	541	401	254	261	214	285	375	344	441	483	382	292	434	474	317	541	235	415	378	458
Housekeeping	HPRT1	NM_000194.1	797	676	870	899	841	808	593	443	329	640	765	567	1027	725	591	502	739	822	641	926	426	752	832	909
Housekeeping	MRPS5	NM_031902.3	1232	1407	1106	1308	1228	1360	621	435	506	776	1161	777	1250	675	531	701	663	1164	621	1544	733	1003	1087	1052
Housekeeping	MTMR14	NM_022485.3	1205	1277	1614	1539	1768	1175	1218	877	1098	1158	1159	1487	1210	1568	1144	983	1715	1124	1510	1543	902	1378	981	1016
Housekeeping	NOL7	NM_016167.3	525	450	474	432	566	575	305	281	211	351	423	353	879	705	437	568	870	910	621	917	460	778	680	860
Housekeeping	NUBP1	NM_001278506.1	211	219	245	213	280	259	139	116	127	159	261	130	278	235	136	150	243	212	127	315	147	184	212	266
Housekeeping	POLR2A	NM_000937.2	982	1021	1123	1055	1015	972	832	812	1011	850	842	1201	1735	2079	1632	1360	2088	1794	1793	1876	1027	1841	1436	1720
Housekeeping	PPIA	NM_021130.2	528	494	521	485	542	533	317	351	241	354	437	486	365	585	367	399	576	534	362	538	269	550	443	467
Housekeeping	PRPF38A	NM_032864.3	1593	1727	1721	1726	1603	1815	1040	893	1075	964	1360	1419	1539	1342	1097	1007	1508	1718	1016	1835	893	1674	1296	1387
Housekeeping	SAP130	NM_024545.3	527	490	517	472	557	496	443	327	243	350	447	371	539	646	560	344	729	563	386	551	246	498	422	492
Housekeeping	SDHA	NM_004168.1	387	701	467	677	533	433	297	307	282	306	439	508	991	1139	1061	738	1007	1105	941	1218	836	1507	923	976
Housekeeping	SF3A3	NM_006802.2	850	742	624	797	729	850	494	411	406	523	667	510	1032	1108	576	568	1014	1118	645	1164	541	904	902	1104
Housekeeping	TBP	NM_001172085.1	709	712	704	625	649	716	343	321	340	326	508	552	523	595	453	353	611	694	416	730	291	649	467	483
Housekeeping	TLK2	NM_006852.2	475	477	482	567	541	469	337	278	346	327	342	503	484	568	497	365	572	555	377	552	271	557	423	504
Housekeeping	TMUB2	NM_024107.2	311	422	452	448	499	340	307	194	296	300	322	415	619	726	541	449	605	627	469	843	404	601	562	442
Housekeeping	TRIM39	NM_021253.3	87	72	98	74	85	81	57	72	58	46	53	74	93	161	153	89	143	153	95	128	67	131	97	122
Housekeeping	TUBB	NM_178014.2	999	773	952	901	1092	924	685	504	460	815	821	686	1081	1055	778	659	1184	1085	853	1032	511	823	1055	1199
Housekeeping	USP39	NM_001256725.1	378	352	423	399	410	474	285	200	206	283	376	300	673	679	564	461	634	702	476	734	320	636	666	686
Housekeeping	ZC3H14	NM_001160103.1	476	393	379	371	396	528	210	166	163	242	305	281	337	235	175	179	172	366	161	418	164	329	294	325
Housekeeping	ZKSCAN5	NM_014569.3	56	46	48	26	56	71	30	21	21	18	48	28	62	38	29	41	46	65	18	63	44	46	52	59
Housekeeping	ZNF143	NM_003442.5	478	506	495	575	596	534	268	214	289	341	492	367	542	362	321	332	259	538	326	671	296	571	532	437
Housekeeping	ZNF346	NM_012279.2	172	189	165	191	133	174	96	96	83	92	131	166	189	217	175	138	152	217	115	240	124	255	155	154

## Sheet: Table S6
Table S6: Normalized Transcript Counts
File Name			20180216_COMM001_UNC0029_01.RCC	20180605_COMM002_UNC0069.2_01.RCC	20180216_COMM001_UNC0073.1_04.RCC	20180605_COMM002_UNC0091.2_02.RCC	20180216_COMM001_UNC0095_06.RCC	20180605_COMM002_UNC0142.1_03.RCC	20180605_COMM002_UNC0143.1_04.RCC	20180216_COMM001_UNC0104.1_07.RCC	20180216_COMM001_UNC0116.1_09.RCC	20180216_COMM001_UNC0064.1_02.RCC	20180216_COMM001_UNC0070.2_03.RCC	20180605_COMM002_UNC0071.1_05.RCC	20180605_COMM002_UNC0072.1_06.RCC	20180605_COMM002_UNC0083.1_07.RCC	20180605_COMM002_UNC0084.1_08.RCC	20180216_COMM001_UNC0093.1_05.RCC	20180605_COMM002_UNC0099.1_09.RCC	20180605_COMM002_UNC0109.1_10.RCC	20180216_COMM001_UNC0115.1_08.RCC	20180216_COMM001_UNC0117.1_10.RCC	20180216_COMM001_UNC0118.1_11.RCC	20180216_COMM001_UNC0121.1_12.RCC	20180605_COMM002_UNC0130.1_11.RCC	20180605_COMM002_UNC0131.1_12.RCC
Description			Control	Control	Control	Control	Control	Control	Control	C/S	C/S	AGS	AGS	AGS	AGS	AGS	AGS	AGS	AGS	AGS	AGS	AGS	AGS	AGS	AGS	AGS
Sample ID			UNC0029	UNC0069.2	UNC0073.1	UNC0091.2	UNC0095	UNC0142.1	UNC0143.1	UNC0104.1	UNC0116.1	UNC0064.1	UNC0070.2	UNC0071.1	UNC0072.1	UNC0083.1	UNC0084.1	UNC0093.1	UNC0099.1	UNC0109.1	UNC0115.1	UNC0117.1	UNC0118.1	UNC0121.1	UNC0130.1	UNC0131.1
Owner
Sample Date			2018-02-16	2018-06-05	2018-02-16	2018-06-05	2018-02-16	2018-06-05	2018-06-05	2018-02-16	2018-02-16	2018-02-16	2018-02-16	2018-06-05	2018-06-05	2018-06-05	2018-06-05	2018-02-16	2018-06-05	2018-06-05	2018-02-16	2018-02-16	2018-02-16	2018-02-16	2018-06-05	2018-06-05
File Version			1.7	1.7	1.7	1.7	1.7	1.7	1.7	1.7	1.7	1.7	1.7	1.7	1.7	1.7	1.7	1.7	1.7	1.7	1.7	1.7	1.7	1.7	1.7	1.7
Gene RLF			NS_CANCERIMMUNE_V1.1	NS_CANCERIMMUNE_V1.1	NS_CANCERIMMUNE_V1.1	NS_CANCERIMMUNE_V1.1	NS_CANCERIMMUNE_V1.1	NS_CANCERIMMUNE_V1.1	NS_CANCERIMMUNE_V1.1	NS_CANCERIMMUNE_V1.1	NS_CANCERIMMUNE_V1.1	NS_CANCERIMMUNE_V1.1	NS_CANCERIMMUNE_V1.1	NS_CANCERIMMUNE_V1.1	NS_CANCERIMMUNE_V1.1	NS_CANCERIMMUNE_V1.1	NS_CANCERIMMUNE_V1.1	NS_CANCERIMMUNE_V1.1	NS_CANCERIMMUNE_V1.1	NS_CANCERIMMUNE_V1.1	NS_CANCERIMMUNE_V1.1	NS_CANCERIMMUNE_V1.1	NS_CANCERIMMUNE_V1.1	NS_CANCERIMMUNE_V1.1	NS_CANCERIMMUNE_V1.1	NS_CANCERIMMUNE_V1.1
Comments
Lane ID			1	1	4	2	6	3	4	7	9	2	3	5	6	7	8	5	9	10	8	10	11	12	11	12
FOV Count			555	555	555	555	555	555	555	555	555	555	555	555	555	555	555	555	555	555	555	555	555	555	555	555
FOV Counted			542	547	542	536	543	544	538	542	541	541	542	539	544	546	541	536	542	539	545	539	536	540	544	546
Scanner ID			1605C0377	1605C0377	1605C0377	1605C0377	1605C0377	1605C0377	1605C0377	1605C0377	1605C0377	1605C0377	1605C0377	1605C0377	1605C0377	1605C0377	1605C0377	1605C0377	1605C0377	1605C0377	1605C0377	1605C0377	1605C0377	1605C0377	1605C0377	1605C0377
Stage Position			2	2	2	2	2	2	2	2	2	2	2	2	2	2	2	2	2	2	2	2	2	2	2	2
Binding Density			0.78	1.08	0.89	0.86	0.82	0.84	0.84	0.76	0.68	0.81	0.94	0.87	0.59	0.64	0.82	1.27	0.71	1.09	0.65	0.84	0.88	0.79	0.54	0.7
Messages
Endogenous	A2M	NM_000014.4	3.88	4.03	3.63	2.98	4.18	4.41	3.78	4.86	4.41	4.23	4.67	3.4	3.98	2.92	4.03	4.06	4.47	4.19	4.37	4.14	3.49	4.45	4.9	4.46
Endogenous	ABCB1	NM_000927.3	8.62	7.83	7.78	8.89	8.71	8	8.56	8.62	8.07	7.6	8.58	8.73	8.71	8.36	8.01	7.45	7.34	8.01	8.48	8.51	7.94	8.58	7.41	8.18
Endogenous	ABL1	NM_005157.3	7.63	7.21	7.91	7.61	7.54	7.54	7.66	8.03	7.86	7.42	7.96	7.88	7.66	7.93	8.03	7.84	7.72	7.69	8.05	7.74	7.79	7.98	7.43	7.64
Endogenous	ADA	NM_000022.2	8.4	8.03	7.94	7.92	8.42	8.26	8.12	8.58	8.22	8.31	8.23	7.95	7.74	8.16	8.26	8.37	8.35	7.49	8.39	8.96	8.36	8.35	7.55	7.97
Endogenous	ADORA2A	NM_000675.3	6.92	7.3	7	7.64	6.95	7.32	7.42	8.3	8.37	7.04	7.04	8.11	8.61	7.54	8.61	6.71	8.47	6.61	8.28	7.47	6.56	7.1	6.9	7.1
Endogenous	AICDA	NM_020661.1	4.97	4.03	4.51	4.52	4.31	4.06	4.17	5.14	5.22	4.43	5.34	4.46	4.63	4.66	4.12	4.93	4.75	4.29	5.08	4.46	5.25	5.19	4.68	4.4
Endogenous	AIRE	NM_000383.2	5.58	4.61	5.06	3.24	4.38	5.59	3.78	4.07	4.15	4.23	4.82	3.99	4.5	4.98	4.12	5.56	5	4.07	5.08	5.2	4.75	4.93	4.68	4.34
Endogenous	AKT3	NM_181690.1	10.67	9.7	10.4	10.13	10.3	10.18	10.04	10.42	10.56	10.39	10.36	9.81	10.06	9.5	9.64	10.04	9.56	9.96	10.86	9.98	10.23	10.47	9.68	10.14
Endogenous	ALCAM	NM_001627.3	7.8	7.58	8.43	7.07	7.55	7.65	7.64	7.93	8.21	8.69	8.51	7.52	8.2	7.53	7.87	8.83	7.76	7.69	8.24	8.31	8.37	8.37	7.98	7.9
Endogenous	AMBP	NM_001633.3	4.55	3.87	3.73	2.83	3.44	2.89	3.24	5.52	5.58	4.08	4.44	2.4	3.63	3.8	3.95	3.06	3.47	2.29	5.86	4.36	5.25	4.98	4.76	3.85
Endogenous	AMICA1	NM_153206.2	12.22	12.81	12.52	12.37	12.31	12.22	12.43	12.24	13.13	12.57	12.31	12.26	11.97	12.43	11.51	12.8	12.48	12.84	11.99	12.99	12.6	12.54	12.79	12.35
Endogenous	ANP32B	NM_006401.2	11.35	11.6	11.25	11.77	11.42	11.8	11.95	11.42	11.17	11.09	11.17	11.63	11.61	11.72	11.9	11.37	11.82	11.42	11.45	11.43	11.09	11.12	11.38	11.53
Endogenous	ANXA1	NM_000700.1	13.84	13.58	13.75	13.23	13.53	13.46	13.47	14.49	13.43	13.22	13.76	12.93	13.24	13.55	13.06	14	13.79	14.24	13.61	13.66	13.66	13.43	13.47	12.87
Endogenous	APOE	NM_000041.2	4.29	3.79	3.63	2.24	3.31	2.48	2.78	4.61	4.41	4.49	3.23	3.27	3.76	3.51	4.03	3.69	4.1	1.81	5.15	4.46	4.49	4.09	4.41	3.67
Endogenous	APP	NM_000484.3	9.88	10.14	10.4	9.67	9.94	10.52	10.07	9.93	11.17	10.37	10.33	9.84	9.74	10.2	10.15	10.41	10.02	10.25	10.15	10.49	10.39	10.18	10.1	9.7
Endogenous	ARG1	NM_000045.2	5.67	3.29	5.88	4.79	4.56	5.84	6.03	4.52	6.11	2.91	3.61	3.52	3.98	5.59	4.19	4.64	4.54	3.81	4.61	3.88	3.97	5.04	5.21	3.46
Endogenous	ARG2	NM_001172.3	4.78	5.56	4.63	5.18	4.9	5.93	5.78	5.9	6.35	5.81	5.34	5.24	5.57	6.27	5.65	5.28	4.82	4.7	6.33	5.2	5.69	5.68	5.15	4.8
Endogenous	ATF1	NM_005171.2	8.82	8.85	8.5	8.73	8.91	8.86	8.86	8.47	8.23	8.41	8.5	8.37	8.23	8.48	7.91	8.61	7.73	8.35	8.25	8.85	8.66	8.14	8.32	8.45
Endogenous	ATF2	NM_001256090.1	10.03	9.77	9.97	9.72	9.9	9.79	9.63	9.82	9.75	9.95	9.94	9.48	9.74	9.7	9.69	9.72	9.51	9.9	9.72	9.64	9.87	9.87	9.74	9.84
Endogenous	ATG10	NM_001131028.1	7.32	6.46	7.01	6.39	6.76	6.19	5.97	7.35	6.47	6.99	6.92	5.7	5.67	6.53	6.1	6.67	5.75	6.67	7.04	6.78	6.61	6.51	5.83	6.53
Endogenous	ATG12	NM_004707.2	6.08	6.24	5.9	6.24	5.98	6.1	5.87	6.9	6.89	6.26	6.12	6.4	6.08	6.89	6.41	6.83	6.36	6.36	6.66	6.88	6.23	6.57	6.77	6.46
Endogenous	ATG16L1	NM_198890.2	8.7	8.55	8.93	8.92	8.79	8.53	8.74	9.22	8.56	8.85	8.8	8.66	9.02	9.1	9.52	8.72	8.99	8.64	9.28	8.21	8.47	9.21	8.48	8.86
Endogenous	ATG5	NM_004849.2	9.44	9.23	9.33	9.17	9.33	9.31	9.17	9.26	8.99	9.2	9.29	9.04	9.02	9.2	9.34	9.26	9.06	9.25	9.34	9.16	9.31	9	9.01	9.07
Endogenous	ATG7	NM_001136031.2	9.9	9.54	10.23	9.06	9.64	9	9.11	9.76	10.57	10.44	10.1	8.73	9.11	9.34	8.54	10.25	9.66	10	9.4	10.18	9.94	10.19	9.93	9.49
Endogenous	ATM	NM_000051.3	5.58	6.03	5.81	6.6	5.56	5.89	5.87	5.74	6.58	6.88	6.18	4.94	5.08	5.66	5.53	5.64	6.13	5.61	6.04	6.31	5.92	6.62	6.68	6.7
Endogenous	AXL	NM_021913.2	7.03	5.38	7.2	4.41	6.66	4.14	4.24	8.41	7.17	7.14	7.53	5.65	4.63	4.8	4.99	7.48	4.94	4.57	7.85	7.28	6.51	7.51	4.32	4.51
Endogenous	BAGE	NM_001187.1	4.83	3.29	4.57	3.75	4.25	4.06	3.78	5.78	6.15	4.95	5	3.99	4.7	4.66	4.41	4.59	5.42	4.66	5.86	5.46	4.81	5.71	5.79	4.89
Endogenous	BATF	NM_006399.3	7.44	7.62	7.31	7.21	6.91	7.06	7.26	6.88	7.27	6.95	7.18	6.64	6.99	6.94	6.61	6.8	6.36	7.21	7.37	7.23	7.3	6.24	6.55	6.37
Endogenous	BAX	NM_138761.3	10.49	10.62	10.66	10.32	10.48	10.69	10.45	10.87	10.46	10.41	10.76	10.55	10.27	10.68	10.47	10.83	10.75	10.58	10.68	10.76	10.76	10.72	10.45	10.26
Endogenous	BCL10	NM_003921.2	9.89	10.1	10.06	10.07	9.84	10.06	9.98	10.86	10.56	9.78	10.21	10.72	10.78	10.56	11.05	10.53	10.66	9.96	10.6	10.57	10.02	10.55	10.41	10.32
Endogenous	BCL2	NM_000657.2	9.31	9.04	9.5	9.39	8.97	9.69	9.37	8.6	9.31	10.65	9.19	8.34	8.98	8.83	8.7	8.98	9.19	9.85	9.4	8.7	9.1	9.77	10.08	10.01
Endogenous	BCL2L1	NM_001191.2	9.98	9.99	9.78	9.42	9.82	10.44	10.97	9.44	10.38	9.91	9.98	9.14	8.88	10.17	9.78	9.95	9.07	9.38	9.59	9.93	9.86	9.8	9.64	9.11
Endogenous	BCL6	NM_001706.2	8.43	9.12	9.9	8.97	9.06	8.93	8.58	11.16	12.07	8.76	9.52	10.16	9.96	10.93	10.46	9.82	10.98	9.02	10.86	10.57	9.14	10.97	9.82	8.87
Endogenous	BID	NM_001196.2	5.4	5.99	5.39	5.18	5.86	5.82	5.71	6.42	6.15	5.08	5.58	6.04	6.06	5.15	5.81	5.64	6.23	5.7	5.66	5.98	5.52	5.28	5.72	5.12
Endogenous	BIRC5	NM_001168.2	5.64	5.06	5.06	4.79	5.06	4.8	4.99	5.57	5.63	4.76	5.23	4.52	4.63	5.43	4.75	5.02	5.65	4.24	6.12	5.41	5.02	5.53	5.03	4.62
Endogenous	BLK	NM_001715.2	7.23	7.38	7.6	7.55	7.02	8.23	6.83	6.44	7.5	7.16	7.13	7.45	7.91	8.06	6.21	7.12	6.4	6.76	7.48	6.17	7.81	7.82	8.11	8.53
Endogenous	BLNK	NM_013314.2	6.54	7.45	7.02	7.4	6.65	7.84	6.92	6.07	6.76	6.1	6.72	6.44	6.36	7.23	5.08	6.24	6.2	6.91	6.33	6.68	7.23	6.96	7.76	7.91
Endogenous	BMI1	NM_005180.5	9.1	8.72	8.75	8.74	8.9	8.67	8.91	8.44	8.55	8.69	8.85	8.57	8.69	8.63	8.68	8.59	8.19	8.54	9.01	8.47	8.55	8.64	8.18	8.68
Endogenous	BST1	NM_004334.2	10.56	11.63	11.5	10.39	10.78	10.95	10.71	11.45	11.25	10.89	11.2	10.79	10.24	11.01	10.59	11.54	11.34	11.7	11.27	11.56	11.31	11.18	11.4	10.34
Endogenous	BST2	NM_004335.2	9.39	11.27	9.41	9.88	9.61	9.94	10.18	9.45	9.52	9.6	9.55	9.52	9.09	10.06	9.72	9.86	10.45	10.26	9.52	10.08	10.62	9.6	10.57	9.89
Endogenous	BTK	NM_000061.1	8.27	9.54	8.71	8.82	8.15	9.74	9.3	8.69	9	8.5	8.61	9.22	8.77	9.4	8.75	8.89	9.38	9.64	8.33	9.01	9	8.69	9.79	9.38
Endogenous	BTLA	NM_181780.2	9.33	9.69	9.48	9.88	9.38	10.04	9.39	7.52	8.57	8.97	9.09	8.83	8.22	9.36	7.37	8.52	8.21	8.84	8.58	8.23	9.36	9.01	9.89	10.04
Endogenous	C1QA	NM_015991.2	3.67	5.23	4.78	4.98	4.38	4.41	5.82	6	5.41	5.4	5.67	5.86	5.63	6.47	6.01	6.57	6.9	6.24	5.95	7.32	7.05	4.98	5.03	4.89
Endogenous	C1QB	NM_000491.3	4.67	5.79	5.28	4.3	5.47	4.41	5.07	6.37	6.47	5.19	5.67	4.9	5.46	6.7	5.27	6.36	6.54	5.44	6.04	6.7	7.27	5.74	4.9	5.59
Endogenous	C1QBP	NM_001212.3	10.17	10.04	9.82	10.08	10.08	9.95	10.3	9.98	9.44	9.75	9.83	9.3	9.28	9.88	9.97	9.87	9.7	9.82	10.14	10.03	10.17	9.58	9.54	9.73
Endogenous	C1R	NM_001733.4	5.26	4.1	4.83	4.66	4.94	5.21	4.48	5.07	6.38	5.19	4.82	5.49	5.6	4.51	5.53	5.28	5.3	4.29	6.08	5.31	4.81	5.96	5.6	5.22
Endogenous	C1S	NM_001734.2	3.55	3.29	4.17	3.24	2.44	3.35	2.36	4.78	4.53	3.37	2.5	4.52	4.63	4.15	4.7	3.89	3.62	3.81	4.99	3.14	3.87	4.81	4.41	3.67
Endogenous	C2	NM_000063.3	5.29	6.75	6.08	4.98	5.18	4.28	5.61	5.74	5.68	5.86	6.25	6.29	5.17	6.25	5.47	5.74	5.94	6.25	6.23	7.6	7.71	5.64	6.15	4.71
Endogenous	C3	NM_000064.2	4.36	4.87	4.17	4.66	5.47	4.59	4.78	5.97	4.63	3.61	3.72	5.02	4.63	3.15	5.37	5.02	5.54	4.34	4.49	4.95	4.25	4.93	5.15	4.22
Endogenous	C3AR1	NM_004054.2	8.48	9.18	6.61	7.16	8.31	8.72	8.46	9.12	8.27	7.87	8.01	8.83	8.88	8.56	5.92	9.4	7.13	9.04	8.18	8.83	8.31	7.65	6.97	7.36
Endogenous	C4B	NM_001002029.3	4.78	4.41	4.39	4.7	5.03	4.48	5.14	3.2	6.22	4.95	4.91	4.82	4.76	4.86	4.85	4.93	4.69	4.57	5.37	5.25	4.17	5.53	5.09	4.57
Endogenous	C4BPA	NM_000715.3	3.43	3.51	2.51	3.24	2.18	3.21	3.24	3.78	2.83	3.08	3.5	3.52	3.17	6.29	2.95	3.21	3.47	2.81	3.49	2.88	1.17	4.09	3.09	2.08
Endogenous	C5	NM_001735.2	5.67	5.59	5.63	5.3	5.41	5.41	5.71	6	6.15	5.84	5.82	4.94	5.22	6.01	5.3	5.64	5.65	6.13	6.08	5.41	5.72	5.68	6	5.64
Endogenous	C6	NM_000065.2	4.36	3.95	4.01	4.12	4.18	4.41	3.95	5.61	5.83	4.15	4.37	3.52	4.08	4.34	4.41	4.13	4.3	2.95	5.86	5.41	4.87	4.98	5.15	3.85
Endogenous	C7	NM_000587.2	2.97	3.03	2.73	2.83	2.86	2.89	1.78	3.93	3.63	3.49	2.5	3.4	3.17	3.15	1.95	3.35	3.3	3.07	4.37	4.46	3.34	3.09	3.32	3.08
Endogenous	C8A	NM_000562.2	3.88	4.23	3.73	3.83	3.18	3.59	2.78	2.93	3.41	3.49	4.23	3.27	3.34	3.66	3.75	3.47	4	2.95	4.08	3.14	4.07	3.87	4.21	3.57
Endogenous	C8B	NM_000066.2	4.22	3.29	3.51	3.83	3.03	3.7	3.36	4.78	4.15	4.08	3.23	4.52	3.87	4.34	3.75	4.64	3.75	2.95	4.71	4.36	4.07	4.28	3.97	3.85
Endogenous	C8G	NM_000606.2	5.33	3.29	5.17	4.05	5.14	4.06	3.1	5.86	6.22	5.19	5.61	3.9	4.34	4.59	4.53	5.44	4.54	4.39	6.33	5.64	5.3	4.53	5.26	4.46
Endogenous	C9	NM_001737.3	4.36	3.79	4.32	4.3	3.56	3.7	3.48	4.61	4.73	3.99	4.56	4.34	4.34	4.66	4.7	4.79	3.75	4.19	4.71	4.55	5.21	5.09	4.83	4.71
Endogenous	CAMP	NM_004345.3	8.11	5.85	6.21	5.61	7.24	8.02	8.33	5.93	7.59	4.15	5.34	5.54	5.26	5.89	5.62	5.56	6.32	5.1	5.91	5.55	4.75	7.51	6.88	5.19
Endogenous	CARD11	NM_032415.2	9.5	9.36	9.41	9.71	9.36	9.57	9.58	8.88	9.04	9.62	9.42	9.32	9.4	9.55	9.52	8.78	9.17	9.46	9.74	9.28	9.24	9.56	9.16	9.9
Endogenous	CARD9	NM_052813.4	7.18	6.96	7.16	6.77	6.64	7.24	7.33	7.14	7.61	7.9	7.67	7.4	6.71	7.84	7.37	7.87	7.97	8.1	7.25	7.78	8.02	7.75	8.05	7.03
Endogenous	CASP1	NM_001223.3	11.58	12.14	11.7	11.1	11.61	11.45	11.47	11.82	11.31	11.57	11.76	11.04	10.84	11.56	10.83	12.25	11.72	11.9	11.43	12.09	12.24	11.62	11.84	11.07
Endogenous	CASP10	NM_032977.3	6.34	7.18	6.57	6.36	6.48	6.74	6.69	6.26	6.63	6.81	6.5	6.56	5.85	7.26	6.27	7.23	6.94	7.77	6.3	6.89	7.08	6.59	7.47	6.77
Endogenous	CASP3	NM_032991.2	8.85	8.8	8.84	8.64	8.75	8.87	8.75	8.76	8.75	8.64	8.94	8.59	8.72	8.87	9.28	8.97	8.93	8.32	8.9	8.44	8.61	8.71	8.64	8.52
Endogenous	CASP8	NM_001228.4	11.35	10.98	11.33	11.42	11.14	11.55	11.09	11.79	11.93	11.46	11.64	11.88	12.45	11.8	11.87	11.32	11.84	11.36	11.9	11.21	11.05	12.07	11.33	11.31
Endogenous	CCL1	NM_002981.1	3.29	4.51	4.63	3.36	4.25	3.8	4.03	5.2	4.83	4.15	3.72	3.62	3.63	4.25	3.95	4.59	4.3	4.07	4.61	4.64	5.07	4.61	4.97	3.57
Endogenous	CCL11	NM_002986.2	3.97	2.7	3.63	2.47	3.18	1.48	2.78	4.7	4.73	3.37	4	1.82	3.5	2.92	3.12	3.47	4.2	2.66	4.49	3.36	3.87	4.74	3.97	2.93
Endogenous	CCL13	NM_005408.2	3.78	4.03	4.45	2.24	3.56	3.7	3.24	4.42	3.41	3.61	3.72	3.4	4.34	3.51	3.27	4.06	3.75	3.73	4.08	4.01	4.34	4.19	5.15	3.22
Endogenous	CCL14	NM_032963.3	4.67	3.95	4.32	2.83	4.31	3.7	4.17	4.78	5.47	4.43	4.61	3.27	4.26	3.92	3.53	3.97	4	2.07	5.23	4.95	4.25	4.74	4.51	3.67
Endogenous	CCL15	NM_032965.3	4.36	3.51	3.63	3.36	2.66	3.06	2.95	4.31	4.63	3.71	3.82	3.72	3.17	2.34	3.12	3.59	2.88	2.49	4.71	4.01	3.63	4.45	4.68	3.46
Endogenous	CCL16	NM_004590.2	3.88	2.7	3.63	3.66	3.18	2.89	2.78	3.93	3.63	3.71	2.72	3.14	3.17	4.34	2.95	3.79	3.47	2.81	3.49	2.88	2.97	3.28	4.32	2.93
Endogenous	CCL17	NM_002987.2	4.92	4.1	4.17	3.36	4.44	3.98	2.78	5.9	6.29	4.91	4.23	3.9	4.08	5.29	4.7	4.74	3.75	3.66	5.95	4.8	5.49	5.33	4.9	4.46
Endogenous	CCL18	NM_002988.2	3.55	3.16	3.39	2.66	3.76	3.8	2.36	4.42	4.63	3.91	3.82	2.14	3.87	2.92	3.53	3.97	3.75	2.95	4.23	4.01	4.07	3.87	3.83	3.22
Endogenous	CCL19	NM_006274.2	4.06	4.41	3.83	4.41	4.5	4.53	4.17	5	4.63	3.99	4.96	4.27	4.82	3.92	3.85	4.97	5.15	3.57	4.49	4.55	4.63	4.53	4.83	4.28
Endogenous	CCL2	NM_002982.3	4.67	7.42	2.93	4.3	4.1	3.59	4.03	5	3.41	3.61	3.37	5.43	6.4	4.04	6.99	3.97	5.15	4.81	5.3	4.46	6.61	4.28	5.79	3.46
Endogenous	CCL20	NM_004591.1	4.14	2.87	4.1	3.57	3.44	2.48	2.59	5.86	5.87	4.49	4	4.06	4.34	4.73	4.19	3.97	4.75	3.29	7.43	4.36	3.75	4.93	5.32	4.15
Endogenous	CCL21	NM_002989.2	4.06	4.35	4.51	2.83	3.44	4.7	3.87	5.2	4.15	4.3	4.23	3.99	4.08	4.73	4.59	4.79	4.94	4.57	5.15	4.25	4.87	4.45	4.83	4.08
Endogenous	CCL22	NM_002990.3	4.97	3.03	4.17	3.24	4.81	3.35	2.36	6	6	5.23	4	3.52	2.98	3.34	3.41	4.93	3.88	3.57	6.04	5.41	5.17	5.19	4.51	3.34
Endogenous	CCL23	NM_145898.1	3.78	3.03	3.63	3.36	2.86	0.89	2.36	5	4.15	3.71	3.72	3.27	4.08	3.34	2.53	4.06	3.1	2.66	4.61	4.8	3.34	4.09	3.97	3.46
Endogenous	CCL24	NM_002991.2	2.55	0	1.51	0	0	0.89	0	2.93	3.15	1.91	2.23	2.4	1.76	3.34	0	2.21	1.3	2.29	1.91	0.55	1.17	2.61	0.51	1.76
Endogenous	CCL25	NM_005624.2	3.14	3.41	2.93	2.24	3.03	2.89	3.24	3.42	4.15	3.08	2.5	2.4	3.63	3.8	2.53	3.21	3.75	2.81	3.23	3.36	3.49	3.61	3.97	2.76
Endogenous	CCL26	NM_006072.4	3.78	4.03	3.63	3.66	3.86	3.59	2.59	4.93	4.41	4.23	4.23	2.62	4.34	3.66	4.19	3.59	4	2.66	4.08	3.36	4.07	4.19	4.21	3.22
Endogenous	CCL27	NM_006664.2	3.29	3.87	3.93	3.66	2.66	3.7	3.1	4.2	3.83	4.43	3.72	2.99	3.63	3.92	3.53	3.21	4.1	3.19	3.91	4.64	4.41	4.09	4.51	3.67
Endogenous	CCL28	NM_148672.2	3.88	4.35	3.63	3.75	2.44	3.59	4.17	3.78	3.41	3.91	2.72	3.4	3.17	3.51	3.27	2.47	3.1	3.07	3.71	3.72	3.63	4.45	3.97	3.57
Endogenous	CCL3	NM_002983.2	8.98	8.76	8	8.54	9.23	8.78	7.81	11.84	11.22	9.12	10.39	11.59	10.34	10.25	10.78	12.16	11.11	7.28	11.92	11.45	9.86	11.12	11.6	11.61
Endogenous	CCL3L1	NM_021006.4	9.1	9.23	8.52	9.02	9.38	9.15	8.14	12.27	11.56	9.43	10.65	12.02	10.85	10.67	11.08	12.68	11.66	7.55	12.22	11.75	10.24	11.55	12.2	12.18
Endogenous	CCL4	NM_002984.2	8.5	7.46	7.16	8.54	8.43	8.34	8.51	9.81	9.46	6.78	8.96	8.58	9.31	9.72	9.88	8.24	8.89	7.6	10.13	8.53	8.04	8.78	7.87	8.33
Endogenous	CCL5	NM_002985.2	11.82	12.84	11.72	12.43	11.88	13.37	13.4	13.26	13.33	11.64	12.31	11.61	12.34	13.42	12.45	11.75	11.39	11.48	12.81	12.12	12.24	11.49	11.28	11.47
Endogenous	CCL7	NM_006273.2	4.67	4.29	4.73	3.66	4.98	3.8	3.87	6.37	6.07	4.76	4.72	4.14	5.53	3.8	5.37	4.89	3.75	3.39	6.52	5.01	5.17	4.93	4.83	3.85
Endogenous	CCL8	NM_005623.2	5.06	6.21	4.78	4.47	4.31	3.98	4.3	5.7	5.41	4.76	4.67	3.99	4.17	4.66	4.9	5.28	4.82	4.53	5.91	5.2	6.05	5.24	6.18	4.8
Endogenous	CCND3	NM_001760.2	10.08	10.54	9.8	10.44	10.11	10.63	10.63	9.88	10.71	9.75	10.14	9.8	9.48	10.61	9.69	10.3	9.76	10.33	10.13	10.25	9.82	10.39	9.78	9.76
Endogenous	CCR1	NM_001295.2	8.26	10.33	8.14	7.96	8.83	8.22	8.45	9.64	7.65	8.6	7.86	9.38	9.43	7.83	9.72	8.64	9.19	9.14	8.65	8.47	8.7	7.5	8.64	7.46
Endogenous	CCR2	NM_001123041.2	10.64	11.48	10.62	10.02	10.11	10.5	10.67	8.41	9.74	10.81	10.39	10.48	9.6	10.28	7.89	10.51	8.97	11.23	7.97	10.6	11.52	8.96	11.02	9.86
Endogenous	CCR3	NM_001837.2	7.34	7.02	4.45	7.68	6.71	7.37	6.29	5.78	7.18	4.15	4.37	4.27	6.13	4.73	4.27	4.74	5.34	4.01	5.91	6.01	4.07	5.09	6	3.76
Endogenous	CCR4	NM_005508.4	7.81	7.2	7.5	6.3	6.16	7.33	6.44	6.28	6.91	6.74	7.5	6.46	7.87	6.8	7.88	6.86	7.81	6.27	8.12	6.48	6.23	7.25	6.37	5.78
Endogenous	CCR5	NM_000579.1	7.82	8.14	6.85	7.5	7.32	7.75	7.61	7.23	6.61	6.95	6.65	6.85	8.26	7.8	6.06	6.47	6.69	7.4	6.19	7.01	7.45	6.31	7.61	6.33
Endogenous	CCR6	NM_031409.2	8.05	7.93	7.41	7.38	6.89	7.86	7.39	6.34	6.91	7.4	6.85	6.26	8.24	6.98	6.85	6.26	6.36	7.25	7.01	6.58	7.77	6.47	7.66	7.72
Endogenous	CCR7	NM_001838.2	9.39	9.1	9.13	9.91	10.11	8.88	9.45	6.68	8.48	10.26	8.37	8.91	8.82	7.77	8.29	8.67	7.56	8.62	8.54	8.83	8.94	8.96	8.96	9.46
Endogenous	CCR9	NM_031200.1	4.36	4.16	4.32	4.05	4.25	4.48	4.24	4.61	4.29	4.71	4.44	3.4	4.26	3.8	4.41	4.06	4.3	3.88	4.23	4.25	4.25	3.87	5.15	4.28
Endogenous	CCRL2	NM_003965.4	6.54	7.08	6.56	5.94	6.71	5.96	6.66	7.79	6.96	6.35	6.34	6.91	8.05	6.04	7.02	7.14	6.75	6.36	7.13	7.09	6.72	6.37	6.85	6.01
Endogenous	CD14	NM_000591.2	11.92	12.74	12.37	11.26	12.01	11.44	11.76	11.72	12.3	11.72	11.76	12.55	11.97	11.93	11.19	12.41	11.36	12.32	11.49	12.32	12.37	11.91	12.1	11.08
Endogenous	CD160	NM_007053.2	7.35	6.32	7.53	7.73	7.51	7.28	7.87	8.31	8.02	7.2	8.74	5.92	6.42	8.47	6.99	7.54	6.54	7.67	8.47	9.5	7.11	8.44	5.41	7.83
Endogenous	CD163	NM_004244.4	8.89	10.39	9.58	9.02	8.68	9.4	9.44	9.22	9.91	9.29	9.57	9.33	8.77	11.4	9.18	9.72	9.98	10.87	9.02	9.5	9.48	9.41	10.18	8.98
Endogenous	CD164	NM_006016.4	11.93	12.31	11.97	12.02	12.06	12.04	12.06	11.88	11.54	11.82	11.96	11.59	11.58	11.85	11.94	11.86	11.89	12.09	11.71	12.01	11.81	11.74	11.82	11.85
Endogenous	CD180	NM_005582.2	8.54	8.51	9.21	8.14	8.68	8.76	7.91	7.93	8.23	9.26	9.16	6.86	6.85	6.98	6.74	8.73	6.65	7.89	7.37	9.23	9.44	7.45	9.09	8.66
Endogenous	CD19	NM_001770.4	8.26	8.76	9.38	9	8.2	9.58	8.02	7.76	8.92	8.44	8.81	8.98	8.23	8.77	7.19	8.79	7.73	7.81	8.5	7.82	9.04	9.13	9.54	10.14
Endogenous	CD1A	NM_001763.2	5.01	5.73	5.83	5.44	5.21	5.21	5.56	5.2	5.78	5.52	5.44	3.4	4.63	5.66	4.75	5.38	5.38	5.51	6.15	5.36	6.02	5.24	5.79	5.49
Endogenous	CD1B	NM_001764.2	1.97	2.03	3.73	2.83	3.31	3.7	3.69	4.93	2.83	4.15	4.44	3.72	2.98	4.34	2.95	3.69	1.3	3.66	3.23	3.72	3.75	4.68	3.51	3.85
Endogenous	CD1C	NM_001765.2	8.42	7.85	8.17	8.23	8.14	8.46	8.09	8.5	8.67	8.75	9.33	7.47	6.51	7.82	8.08	9.43	8.33	8.84	8.45	8.84	9.13	8.49	7.91	8.68
Endogenous	CD1D	NM_001766.3	9.73	9.77	9.53	9.34	9.6	9.46	9.64	9.7	9.75	9.66	9.51	11.53	10.53	10	10	10.26	9.94	10.63	9.29	9.64	9.89	9.33	10.16	9.43
Endogenous	CD1E	NM_001042583.1	4.67	3.29	3.73	4.12	1.44	3.35	3.24	4.2	5.22	4.71	4.67	3.4	3.63	3.51	3.53	5.02	4	4.01	4.23	4.46	4.17	4.45	4.32	3.76
Endogenous	CD2	NM_001767.3	9.72	8.91	8.82	9.24	9.31	9	9.37	8.63	8.97	9.39	9.08	7.58	8.36	8.87	7.81	8.57	8	8.77	8.89	8.56	8.86	8.68	8.03	8.31
Endogenous	CD200	NM_005944.5	6.1	6.66	6.81	6.64	6.6	7.53	5.93	5.42	6.07	5.12	6.61	7.2	5.85	6.36	5.95	5.93	5.65	5.51	5.76	6.11	6.58	6.9	7.47	7.12
Endogenous	CD207	NM_015717.2	4.29	4.23	3.51	3.57	4.03	3.98	4.64	4.2	4.29	4.08	4.5	3.99	4.5	3.92	3.95	4.53	4	4.19	3.49	4.25	4.41	4.19	4.41	4.08
Endogenous	CD209	NM_021155.2	4.43	3.51	3.73	3.24	3.76	3.06	4.59	4.78	4.15	4.15	4.56	4.4	3.5	3.34	3.95	4.13	5	4.39	4.71	5.14	5.41	4.28	4.6	4.46
Endogenous	CD22	NM_001771.2	8.7	9.51	9.97	9.75	8.73	10.33	9.03	8.59	9.58	9.11	9.61	9.45	8.54	9.49	8.21	8.79	8.49	8.62	9.32	8.5	10.11	9.81	10.57	11.03
Endogenous	CD24	NM_013230.2	7.04	6.79	6.82	7.52	6.08	8.09	7.52	5.26	7.22	5.49	5.98	6.8	6.67	6.97	5.56	5.69	6.47	5.89	5.99	5.64	7.23	7.19	8.14	7.47
Endogenous	CD244	NM_016382.2	9.78	9.43	9.46	9.39	9.88	9.27	9.74	9.95	9.77	9.51	10.15	9.25	8.94	9.77	9.26	9.99	9.49	9.67	9.56	10.43	9.77	10.02	9.19	9.35
Endogenous	CD247	NM_198053.1	11.35	10.64	10.54	11.63	11.67	10.88	11.43	10.63	10.77	11.11	11.42	10.92	10.69	10.87	11.61	10.74	10.19	10.7	11.26	11.38	10.73	11.35	9.79	11.24
Endogenous	CD27	NM_001242.4	10.29	10.34	9.76	10.81	10.82	9.94	10.66	7.61	9.08	10.71	9.48	8.74	9.1	9.25	7.23	9.06	8.75	9.4	9.27	9.57	9.66	8.97	9.52	10
Endogenous	CD274	NM_014143.3	5.9	6.72	4.97	5.75	5.69	5.5	5.76	4.93	5.91	6.04	5.69	5.02	6.17	5.7	5.83	5.1	5.42	5.53	5.95	6.33	5.95	5.24	5.64	4.76
Endogenous	CD276	NM_001024736.1	5.49	4.29	5.35	4.57	5.03	4.28	4.59	5.86	5.83	5.04	5.87	4.77	4.34	5.04	5.16	4.97	4.3	4.66	6.63	5.64	5.72	5.28	5.6	4.71
Endogenous	CD28	NM_001243078.1	9.49	8.83	9.49	8.99	9.01	8.55	8.66	7.49	8.08	9.66	8.62	8.3	9.51	7.89	8.97	8.43	8.8	8.42	9.54	7.91	8.32	8.73	8.06	9.13
Endogenous	CD33	NM_001177608.1	7.34	7.29	8.05	6.83	7.43	7.64	7.58	8.41	7.5	8.03	8.04	7.53	6.89	8.05	7.81	8.23	8.45	8.55	8.05	8.35	7.71	7.82	8.58	7.52
Endogenous	CD34	NM_001025109.1	4.49	4.41	4.73	3.98	3.94	3.89	4.36	5.14	5.29	4.08	4.5	3.99	3.98	4.92	4.19	4.64	4.2	3.49	6.04	4.88	5.34	5.28	5.32	3.57
Endogenous	CD36	NM_001001548.2	11.43	12.48	12.67	10.93	11.47	12.28	11.25	12	12.1	12.46	12.44	11.18	10.27	11.71	11.05	12.62	11.91	12.46	11.77	12.43	12.3	11.57	12.37	11.36
Endogenous	CD37	NM_001774.2	9.11	9.26	9.33	9.2	8.97	9.39	9.26	9.51	9.84	9.25	9.34	9.5	9.16	9.51	9.36	9.44	9.52	8.99	9.49	9.75	9.55	9.82	9.59	9.53
Endogenous	CD38	NM_001775.2	8.49	9.31	7.68	8.92	8.6	8.32	8.44	7.83	8.08	8.46	8.95	8.5	7.66	8.28	8.96	8.06	8.72	7.7	8.24	8.8	8.86	8.71	8.28	8.52
Endogenous	CD3D	NM_000732.4	11.72	11.91	11.22	12.33	11.63	11.87	12.4	10.94	10.64	11.7	10.92	10.33	11.06	11.63	10.18	10.32	10.84	11.18	11.46	10.72	11.34	10.25	10.71	11.51
Endogenous	CD3E	NM_000733.2	12.05	11.21	11.62	11.76	12.14	11.23	11.75	11.36	11.26	11.98	11.14	9.44	10.24	11.15	10.34	10.75	10.41	10.71	11.97	11.4	11.62	10.87	10.21	11.06
Endogenous	CD3EAP	NM_012099.1	6.01	5.1	5.65	5.05	5.5	5.14	5.61	5.57	6	5.95	5.5	4.72	4.7	4.73	4.27	5.44	5	5.01	5.91	5.91	6.23	5.41	5.09	5.08
Endogenous	CD3G	NM_000073.2	10.03	8.69	9.57	9.34	9.93	8.88	9.37	9.31	8.82	9.91	9.12	7.51	8.03	9.04	7.13	8.45	8.17	8.02	9.82	8.88	9.57	8.88	7.93	8.8
Endogenous	CD4	NM_000616.4	10.73	11.09	10.98	10.9	10.67	11.01	11.29	10.96	10.18	11.35	10.91	11.17	10.65	10.86	11.19	11.04	11.53	11.63	11	11.26	11.04	10.95	11.45	11.02
Endogenous	CD40	NM_001250.4	8.4	9.07	9.22	8.59	8.24	8.84	8.35	8.19	8.37	8.48	8.44	8.91	8.66	8.42	7.72	8.33	8.41	8.61	8.59	8.69	9.3	8.72	9.22	9.65
Endogenous	CD40LG	NM_000074.2	9.31	8.45	8.37	9.28	8.73	8.22	8.86	7.53	8.13	9.46	7.78	7.11	7.82	7.96	7.4	7.95	7.76	8.45	8.49	7.89	8.63	8.05	7.75	7.99
Endogenous	CD44	NM_001001392.1	12.68	12.85	12.88	12.69	12.54	12.77	12.91	13.24	12.89	12.99	12.62	13.11	13.2	12.8	13.36	12.69	13.25	13.1	13.09	13.06	12.74	12.96	13.26	12.98
Endogenous	CD46	NM_172350.1	11.8	11.84	12.05	12.05	11.94	11.89	11.77	11.83	12.1	12.07	11.91	11.94	11.8	11.95	11.86	12.07	12.05	11.95	11.75	12.05	11.87	12.02	11.91	11.84
Endogenous	CD47	NM_001777.3	12.38	12.08	12.27	12.04	12.33	12.24	11.86	12.05	12.19	12.46	12.43	11.97	11.86	11.88	11.83	12.16	11.8	11.9	12.45	12.1	12.11	12.38	11.84	12.13
Endogenous	CD48	NM_001778.2	12.21	12.61	12.21	12.47	12.35	12.4	12.71	12.01	11.71	12.17	12.1	12.12	12.02	12.2	12.1	12.35	12.34	12.18	12.53	12.77	12.52	12	12.2	11.93
Endogenous	CD5	NM_014207.2	10.88	10.2	10.46	10.51	10.63	10.11	10.59	10.03	9.95	10.8	9.95	10.07	11.09	9.84	10.39	9.71	9.19	9.27	10.89	10.05	10.23	9.73	8.97	9.87
Endogenous	CD53	NM_001040033.1	13.22	13.33	13.16	12.93	13.19	12.98	13.11	13.28	13.3	13.23	13.21	12.57	12.69	13.06	12.66	13.34	12.86	13.2	12.94	13.45	13.31	13.01	12.77	12.67
Endogenous	CD55	NM_000574.3	5.7	6.11	5.68	6.2	5.74	5.91	5.45	5.57	7.57	6.1	5.56	5.31	5.38	7.01	5.56	5.74	5.85	5.71	6.93	6.28	5.75	6.19	6.6	6.3
Endogenous	CD58	NM_001779.2	9.95	10.05	10.32	9.63	9.85	9.92	9.82	10.99	10.43	9.95	10.23	10.44	10.57	10.26	10.93	10.41	10.59	10.58	10.37	10.28	9.95	10.12	10.08	9.72
Endogenous	CD59	NM_000611.4	8.9	8.64	8.71	8.52	8.51	8.53	8.89	8.78	9.33	8.8	8.62	8.68	8.56	8.7	8.7	8.24	8.26	8.19	8.92	8.8	8.82	8.92	8.33	8.42
Endogenous	CD6	NM_006725.3	9.45	9.07	9.04	9.52	9.15	9.05	9.33	8.37	8.85	9.67	8.83	8.57	9.7	8.91	8.81	8.28	8.28	8.65	9.34	8.79	8.79	8.62	8.34	9.1
Endogenous	CD63	NM_001780.4	11.18	12.45	12	11.25	11.07	11.92	11.64	12.76	12.88	11.61	11.78	12.39	12.58	12.24	12.93	12.07	12.88	12.21	12.48	12.27	11.8	12.65	12.45	11.59
Endogenous	CD68	NM_001251.2	11.06	11.78	11.6	10.36	10.98	11.2	11.2	11.95	11.14	11.11	11.2	11.48	11.14	11.43	11.58	11.9	11.85	11.41	11.58	11.85	11.55	11.28	11.58	10.52
Endogenous	CD7	NM_006137.6	8.91	9.02	8.24	10.02	9.07	9.03	9.93	7.92	8.3	8.85	8.6	9.15	8.72	9.12	9.3	7.91	8.64	8.85	8.96	9.16	8.57	8.7	8.53	9.39
Endogenous	CD70	NM_001252.2	3.88	4.66	4.25	4.66	4.03	4.59	4.17	5.42	5.58	5.08	5.04	5.37	6.58	4.92	5.3	4.21	4.75	4.29	5.23	4.46	4.69	4.87	5.46	4.8
Endogenous	CD74	NM_001025159.1	13.99	13.75	14.18	13.43	13.74	13.89	13.76	14.66	14.21	14.34	14.51	14.47	14.03	13.72	14.33	14.82	14.55	14.1	14.3	14.82	15.11	14.49	14.32	14.16
Endogenous	CD79A	NM_001783.3	10.11	10.88	10.95	11.01	10.13	11.62	10.42	9.48	10.25	9.72	10.47	11.42	10.66	10.77	9.59	10.45	9.51	9.35	10.18	9.29	11.09	10.68	11.29	11.92
Endogenous	CD79B	NM_021602.2	9.74	10.05	10.16	10.43	9.98	11.03	9.98	9.21	9.9	9.61	10.1	10.85	9.42	9.77	8.47	9.91	9.17	9.28	9.78	9.93	11.03	9.9	10.94	11.01
Endogenous	CD80	NM_005191.3	5.43	5.13	4.88	4.47	4.94	5.38	4.99	4.93	5.22	5.71	5.37	5.4	6.36	5.2	5.12	5.53	4.88	5.46	5.3	4.72	5.12	5.87	5.51	5.64
Endogenous	CD81	NM_004356.3	11.8	11.49	11.64	11.65	11.72	11.67	11.86	11.75	11.38	11.35	11.74	11.3	11.35	11.73	11.6	11.45	10.99	11.42	12.04	11.8	11.81	11.55	11.11	11.54
Endogenous	CD83	NM_004233.3	8.36	8.33	10.25	10.1	8.6	8.97	8.06	12.92	11.87	9.31	11.17	12.02	12.11	11.33	12.43	11.9	12.75	8	12.66	11.41	9.41	11.63	11.33	11.77
Endogenous	CD84	NM_001184879.1	10.04	10.14	10.11	9.73	9.48	10.32	9.99	9.91	9.64	9.88	9.86	10.24	10.73	10.39	9.7	9.71	9.96	10.09	9.68	9.37	9.53	9.57	10.33	9.8
Endogenous	CD86	NM_175862.3	9.19	9.34	9.06	8.68	9.39	8.74	9.26	9.5	9.04	9.08	9.33	9.7	9.81	9.14	9.38	10.06	9.37	9.67	8.79	9.93	9.96	8.94	9.44	8.68
Endogenous	CD8A	NM_001768.5	9.08	8.73	9.91	9.9	9.59	9.47	9.85	10.86	9.75	8.16	9.65	8.46	9.68	10.05	8.62	7.77	8.74	8.57	10.53	9.18	9.22	7.79	7.87	8.86
Endogenous	CD8B	NM_004931.3	7.39	8.39	8.69	8.95	8.9	8.67	9.12	7.92	7.96	6.58	7.96	7.08	7.74	8.71	7.19	6.23	7.4	7.16	8.73	8.02	7.22	5.81	6.93	7.83
Endogenous	CD9	NM_001769.2	7.76	8.42	8.22	8.55	7.99	10.02	8.24	8.29	10.22	7.87	8.17	8.81	9.53	9.53	7.65	8.49	7.47	8.86	9.23	9.14	7.67	8.56	8.5	7.69
Endogenous	CD96	NM_005816.4	10.96	10.55	10.99	11.01	11.01	10.43	10.65	10.05	10.4	11.15	10.83	9.73	10.04	10.81	10.02	10.16	10.01	10.39	10.92	10.51	10.21	10.62	10	10.93
Endogenous	CD97	NM_078481.2	11.35	11.92	11.34	11.85	11.27	11.75	11.99	12.03	12.23	11.47	11.65	11.24	11.63	11.97	11.91	11.79	12.37	12.43	11.72	11.79	11.56	11.82	11.69	11.43
Endogenous	CD99	NM_002414.3	11.98	11.17	12.04	11.11	11.27	11.31	11.43	12.34	12.29	11.57	11.81	11.09	11.53	11.68	11.71	11.71	11.47	11.52	12.31	11.82	11.64	11.95	11.52	11.38
Endogenous	CDH1	NM_004360.2	4.78	4.7	4.93	4.05	3.94	3.8	4.53	4.93	5.07	4.76	4.44	4.21	4.7	4.15	4.41	5.21	4.75	4.34	4.71	5.2	5.3	5.14	4.41	4.22
Endogenous	CDH5	NM_001795.3	4.43	4.75	4.39	4.52	4.56	4.59	4.36	5.78	4.83	4.23	4.67	4.72	5.08	5.25	4.85	4.69	5.05	4.53	5.66	5.36	4.41	4.87	4.76	4.34
Endogenous	CDK1	NM_001786.4	5.46	5.32	3.83	4.66	4.76	4.98	4.99	4.78	5	4.43	4.87	4.27	4.7	4.92	5.12	4.69	5.69	4.34	4.99	5.14	4.49	3.74	4.76	4.97
Endogenous	CDKN1A	NM_000389.2	8.2	9.7	9.61	8.55	8.19	9.83	8.99	11.64	10.36	9.5	10.17	10.68	10.88	10.95	11.46	10.96	12.17	9.18	11.06	10.53	9.23	10.07	11.14	10.43
Endogenous	CEACAM1	NM_001712.3	5.14	4.83	4.88	5.57	5.38	5.48	4.99	5.07	5.58	5.81	4.37	4.57	3.98	3.92	3.53	4.59	4.54	4.7	5.08	5.68	5.17	4.81	4.68	4.62
Endogenous	CEACAM6	NM_002483.4	5.9	4.41	4.01	4.3	5.06	6.14	5.21	5.52	6.44	3.81	3.08	4.46	4.42	4.8	4.99	3.79	5.34	4.13	5.49	4.25	3.97	5.98	5.32	2.93
Endogenous	CEACAM8	NM_001816.3	6.92	3.16	4.93	4.12	5.76	6.63	5.89	5.74	7.41	4.49	4	4.06	4.63	4.73	5.12	4.35	5.25	3.66	5.95	4.88	4.41	6.59	5.76	3.93
Endogenous	CEBPB	NM_005194.2	11.18	12.45	12.3	11.34	11.73	11.74	11.94	13.93	12.94	11.5	12.11	12.48	12.98	12.39	13.19	12.96	13.63	12.34	12.67	12.48	12.09	12.45	12.34	11.6
Endogenous	CFB	NM_001710.5	4.78	4.56	4.51	3.57	4.25	3.8	4.82	5.52	5.29	4.55	4.23	4.27	4.63	4.86	4.41	4.41	5.1	4.24	5.91	4.36	5.21	4.93	5.55	4.22
Endogenous	CFD	NM_001928.2	8.64	8.42	8.59	8.02	9.25	7.49	8.53	8.55	9.03	8.98	9.2	7.74	7.77	8.83	8.15	8.59	8.5	8.86	9.64	9.24	9.7	9.71	8.58	7.49
Endogenous	CFI	NM_000204.3	5.33	4.23	4.63	4.3	4.71	4.53	4.03	5.42	5.91	4.95	4.56	4.67	4.63	5.15	4.65	4.64	4.2	4.39	5.23	5.25	5.07	5.09	5.21	4.97
Endogenous	CFP	NM_002621.2	10.82	11.37	11.51	10.7	11.24	10.96	11.22	11.59	11.61	11.3	11.56	11.27	10.94	11.49	11.33	11.73	11.72	12	11.12	11.69	11.66	11.55	11.67	10.94
Endogenous	CHIT1	NM_003465.2	6.1	4.66	5.06	3.66	5.5	4.98	5.39	5.82	6.63	4.99	4.5	4.67	4.87	4.66	4.9	4.79	4.94	3.81	5.71	5.25	5.34	5.81	5.32	4.15
Endogenous	CHUK	NM_001278.3	9.09	8.97	9.34	8.73	9.11	8.79	8.78	9.49	9.75	9.15	9.45	9.26	9.06	9	9.39	9.42	9.11	9.09	9.38	9.41	9.06	9.76	9.09	8.88
Endogenous	CKLF	NM_181640.2	10.71	10.65	10.49	10.53	10.58	10.41	10.59	9.91	10.89	10.4	10.62	10.14	9.55	10.37	9.39	10.92	10.11	10.62	10.24	11.04	10.72	10.35	10.38	9.98
Endogenous	CLEC4A	NM_194448.2	10.2	10.91	10.6	10.12	10.12	10.5	10.46	10.68	10.68	10.57	10.49	10.43	9.95	10.5	10.33	10.97	11.04	10.68	10.45	11.14	10.7	10.59	11.34	10.39
Endogenous	CLEC4C	NM_203503.1	7.24	7.69	6.39	6.33	8.06	6.96	7.93	6.78	7	6.78	7.7	6.56	6.28	4.66	5.83	7.12	6.92	8.4	7.21	7.84	7.87	7.38	5.72	5.85
Endogenous	CLEC5A	NM_013252.2	5.75	7.7	6.6	6.75	7.19	6.86	6.55	7.85	6.41	5.76	6.98	5.77	7.4	6.36	6.21	6.6	5.79	9.07	6.79	6.25	6.88	7.01	5.97	6.03
Endogenous	CLEC6A	NM_001007033.1	6.06	7.79	6.89	6.12	6.8	6.56	6.57	7.14	6.91	6.48	7.13	5.54	5.5	6.01	6.08	7.05	6.67	7.5	7.1	7.5	7.51	7.01	6.7	6.8
Endogenous	CLEC7A	NM_197954.2	10.88	10.64	10.99	10.42	10.44	10.51	10.24	12.12	11.77	10.23	11.16	11.78	11.43	11.8	11.14	11.72	11.74	11.33	11.04	11.33	10.9	12.01	11.59	10.53
Endogenous	CLU	NM_001831.2	3.29	2.03	2.73	3.75	3.44	3.7	1.78	3.42	3.41	3.49	3.08	3.14	2.76	3.92	3.85	3.59	3.75	3.07	4.37	2.88	3.97	2.61	4.51	2.08
Endogenous	CMA1	NM_001836.2	2.78	3.95	3.25	3.98	3.56	3.06	3.36	4.31	4.63	3.81	2.5	3.82	3.17	4.15	4.41	3.79	4	3.19	3.91	4.64	4.81	4.19	3.83	3.22
Endogenous	CMKLR1	NM_004072.1	8.25	7.99	8.42	7.82	8.15	7.93	8.55	8.06	8.14	7.82	8.99	7.34	6.93	7.52	5.5	8.55	7.72	9.27	7.73	8.89	8.95	8.85	8.16	8.35
Endogenous	COL3A1	NM_000090.3	5.06	4.1	4.68	3.47	5.03	3.35	4.03	5.93	5.63	5.19	5.3	4.9	4.42	4.43	4.34	4.97	5.15	4.19	5.76	5.72	4.87	5.64	5.09	4.34
Endogenous	COLEC12	NM_130386.2	3.67	2.7	2.93	3.57	3.31	3.7	3.69	3.78	3.83	3.49	3.23	4.99	4.5	3.15	4.27	3.69	4.1	4.01	3.71	2.14	3.63	2.61	4.32	4.22
Endogenous	CR1	NM_000651.4	10.54	12.1	11.79	10.96	10.46	10.69	11.37	10.9	11.47	10.8	10.57	10.76	10.04	11.27	10.77	11.21	10.53	11.07	10.5	11.73	9.8	11.52	10.96	10.5
Endogenous	CR2	NM_001006658.1	6.86	7.12	7.34	7.82	6.81	7.38	6.69	6.97	6.53	6.63	6.42	5.62	5.34	5.98	4.75	5.91	5.2	6.04	6.81	6.82	7.17	6.69	7.3	7.92
Endogenous	CREB1	NM_004379.3	10.06	10.09	9.73	10.33	10.04	10.09	10.11	8.87	9.55	9.68	9.55	9.26	9.07	9.72	8.86	9.27	9.42	10.07	9.29	9.26	9.57	9.6	9.64	10.02
Endogenous	CREB5	NM_182898.2	8.85	10.14	10.23	9.4	9.08	9.11	8.83	9.69	10.56	9.44	9.5	8.35	9.04	9.86	8.55	10.04	9.86	9.56	9.13	10.04	9.57	9.75	9.78	9.07
Endogenous	CREBBP	NM_004380.2	5.75	5.13	6.25	5.3	5.86	5.32	5.03	6.17	7.13	5.84	5.87	5.06	5.3	5.51	4.99	5.67	4.3	5.32	6.52	5.95	6.38	6.55	5.26	5.54
Endogenous	CRP	NM_000567.2	3.29	3.7	4.01	3.36	3.44	3.48	2.78	4.52	4.15	3.81	4.16	2.62	3.34	3.51	3.41	3.79	3.62	3.39	3.71	2.88	3.63	4.19	3.97	3.57
Endogenous	CSF1	NM_000757.4	5.92	5.91	5.14	6.02	5.35	5.62	5.61	6.39	6.04	5.69	5.47	4.77	5.73	4.86	6.42	5.31	6.23	5.55	6.71	5.31	5.38	5.74	5.15	5.34
Endogenous	CSF1R	NM_005211.2	7.36	7.11	7.72	5.91	7.36	6.83	6.72	8.19	7.87	7.73	7.6	7.52	6.63	6.53	6.47	8.3	7.49	7.45	7.21	8.75	8.02	7.59	7.12	6.77
Endogenous	CSF2	NM_000758.2	3.67	3.16	3.73	3.24	2.86	3.7	3.59	4.07	3.63	4.15	3.5	3.14	3.34	3.8	4.12	3.69	4.38	3.29	4.49	4.01	4.41	4.61	4.09	3.22
Endogenous	CSF2RB	NM_000395.2	9.84	10.74	10.52	9.8	9.69	10.01	9.83	11.71	13.96	10.05	10.75	11.54	11.08	11.71	11.45	10.73	12.07	10.33	12.36	12.02	10	12.99	12.85	10.37
Endogenous	CSF3	NM_000759.3	4.49	4.29	4.39	4.05	4.81	4.41	4.1	4.07	5.41	3.71	5	3.52	4.08	3.8	3.85	4.41	4.47	4.61	5.43	4.55	4.56	4.93	4.41	3.46
Endogenous	CSF3R	NM_156038.2	11.29	11.21	12.19	11.37	11.2	10.9	10.83	12.56	13.94	11.64	11.95	12.3	12.14	12.25	11.88	12.51	12.4	11.62	12.42	12.57	11.59	12.93	12.26	11.15
Endogenous	CT45A1	NM_001017417.1	4.29	4.41	4.17	4.18	5.06	4.41	4.95	5.07	5.35	5.3	4.56	4.86	4.42	4.34	4.34	4.59	5.1	5.07	4.81	3.72	4.41	5.49	5.76	4.62
Endogenous	CTAG1B	NM_001327.2	4.22	5.32	4.68	4.7	4.56	4.21	4.73	4.42	4.53	4.86	4.61	4.82	4.42	4.04	4.65	4.35	5	4.44	4.71	4.72	4.25	4.28	5.15	4.34
Endogenous	CTAGE1	NM_172241.2	4.43	3.03	4.32	2.83	4.25	2.89	2.95	5.14	5	4.43	3.91	3.27	3.63	3.92	3.85	4.64	3.62	3.39	5.76	4.95	4.75	4.53	4.68	3.22
Endogenous	CTCFL	NM_001269042.1	3.43	3.03	3.1	3.57	4.03	3.35	3.59	4.52	4.53	2.91	3.08	3.52	3.34	4.04	4.03	3.79	4.38	3.39	5.43	3.88	3.97	3.74	4.83	3.34
Endogenous	CTLA4	NM_005214.3	9.7	9.12	8.96	8.87	8.79	8.75	8.55	7.58	8.24	8.42	8.77	7.52	8.72	7.68	9.21	8.32	8.82	8.31	9.26	7.76	7.8	9.37	7.57	8.47
Endogenous	CTSG	NM_001911.2	5.06	4.46	4.25	3.91	3.44	6.14	4.24	5.42	5.73	2.71	3.72	4.06	3.76	4.15	4.81	3.47	4.62	2.66	5.15	3.36	3.49	5.53	5.68	4.28
Endogenous	CTSH	NM_004390.3	11.61	11.67	12.02	10.03	11.21	11.24	11.33	12.09	11.31	11.27	11.61	11.04	10.93	11.38	11.06	11.96	11.37	11.94	11.39	12	12.03	11.72	11.91	11.28
Endogenous	CTSL	NM_001912.4	6.98	8.34	6.77	6.1	7.46	7.1	7.03	7.48	7.22	7.27	7.1	6.87	7.73	6.53	6.98	7.91	7.65	7.69	7.19	8.15	7.78	6.55	7.02	6.36
Endogenous	CTSS	NM_004079.3	15.21	15.57	15.66	14.75	15.35	15.17	15.24	16.02	15.44	15.28	15.34	15.3	14.74	15.25	15.4	16.19	15.88	15.45	15.42	16.26	15.91	15.5	15.64	14.78
Endogenous	CTSW	NM_001335.3	10.61	9.77	9.79	9.89	10.67	10.2	10.26	11.31	10.4	9.49	10.98	9.11	9.75	10.53	10.33	9.8	9.38	9.92	9.65	10.57	10.15	10.97	8.67	9.86
Endogenous	CX3CL1	NM_002996.3	4.49	2.87	4.25	4.52	3.31	3.7	3.1	4.31	4.63	3.61	3.72	3.62	3.98	4.04	3.95	4.59	4.47	2.81	4.37	4.25	3.87	4.37	4.41	3.76
Endogenous	CX3CR1	NM_001337.3	11.17	11.69	10.73	10.83	11.28	11.73	11.48	10.29	10.77	11.66	11.84	10.03	9.49	10.69	8.41	11.65	9.89	10.87	9.44	12.52	12.02	10.71	11.47	11.03
Endogenous	CXCL1	NM_001511.1	5.29	6.84	5.1	8.01	6.33	6.68	6.69	6.97	8.6	4.95	5.64	7.86	7.87	7.95	7.75	6.3	7.21	4.61	6.99	6.53	4.81	7.07	6.41	5.83
Endogenous	CXCL10	NM_001565.1	6.1	9.23	4.51	4.7	5.96	5.25	6.49	5.14	4.29	5.23	5.74	4.67	3.87	4.86	3.53	6.17	6.08	7.34	5.49	6.23	8.43	6.09	7.33	5.28
Endogenous	CXCL11	NM_005409.4	4.92	4.83	3.51	3.36	3.86	4.41	4.42	4.7	5.47	3.91	4.82	3.27	4.42	5.04	4.03	4.28	4.47	4.39	5.3	4.88	5.02	5.19	5.32	4.4
Endogenous	CXCL12	NM_000609.5	2.97	2.29	2.25	1.66	0.86	0.89	2.1	3.2	3.15	1.91	1.5	2.14	2.76	2.92	2.95	2.47	1.88	0	3.91	2.55	2.75	2.28	3.09	1.34
Endogenous	CXCL13	NM_006419.2	4.22	2.7	3.63	1.66	3.03	2.89	2.36	4.61	4.41	3.37	3.37	3.27	3.17	3.92	3.41	3.47	3.88	2.81	4.49	3.88	3.49	3.74	4.32	2.57
Endogenous	CXCL14	NM_004887.4	3.67	3.29	3.25	2.83	3.76	3.21	3.78	4.31	3.63	3.23	3.82	2.4	4.08	3.66	3.12	3.89	3.88	3.29	3.91	4.36	2.75	2.87	4.41	3.67
Endogenous	CXCL16	NM_001100812.1	8.2	7.86	8.33	7.54	8.47	7.02	8.03	10.41	9.57	7.98	8.54	9.66	9.95	8.33	9.83	9.49	9.25	8.33	9.04	9.08	8.29	9.11	7.46	7.68
Endogenous	CXCL2	NM_002089.3	5.99	6.87	6.17	7.21	7.17	5.98	5.64	10.18	8.08	6.45	7.14	8.71	9.69	8.6	9.27	8.9	7.54	5.34	9.33	7.63	5.41	7.39	7.87	7.13
Endogenous	CXCL3	NM_002090.2	4.36	4.66	3.83	5.21	5.06	5.96	4.24	7.44	5.63	4.08	4.23	6.26	7.7	5.83	7.46	5.61	5.47	4.39	6.55	5.41	4.87	4.93	5.21	4.15
Endogenous	CXCL5	NM_002994.3	6.2	8.81	7.07	7.39	6.25	10.98	7.71	7.35	10.6	7.11	6.89	8.03	7.87	8.67	8.43	8.3	6.67	5.04	7.51	6.74	7.99	6.33	7.78	5.51
Endogenous	CXCL6	NM_002993.3	3.14	3.16	3.39	4.24	3.76	3.06	3.36	4.78	5.73	2.71	3.72	4.57	4.17	3.8	4.65	3.79	4.47	3.49	5.3	4.14	3.34	4.98	3.97	2.76
Endogenous	CXCL9	NM_002416.1	5.43	5.32	5.14	4.66	5.14	4.98	5.39	5.57	5.15	5.19	5.58	4.67	4.87	4.66	5.23	5.41	5.54	5.46	5.81	5.25	5.02	6.09	5.46	4.71
Endogenous	CXCR1	NM_000634.2	6.26	6.64	6.51	8.78	6.36	6.99	7.34	7.14	9.23	6.1	6.56	6.31	6.87	7.23	6.12	6.41	6.98	5.24	6.81	7.64	6.21	8.27	6.81	5.62
Endogenous	CXCR2	NM_001557.2	7.72	8.18	7.53	11.03	7.93	8.94	9.26	8.4	11.49	6.76	8.7	8.43	8.21	8.99	7.38	8.21	8.42	7.39	8.32	9.66	7.39	10.36	8.31	7.37
Endogenous	CXCR3	NM_001504.1	8.46	8.18	7.32	7.96	7.92	8.22	8.36	7.28	7.17	7.89	7.64	6.37	7.67	7.39	6.3	7.06	6.23	7.89	7.69	7.52	8	6.39	6.6	6.85
Endogenous	CXCR4	NM_003467.2	13.86	13.01	13.88	13.76	13.67	13.68	13.58	14.71	14.63	12.83	13.64	13.98	14.6	14.65	14.33	13.47	14.05	13.1	15.15	13.15	12.05	14.01	12.99	13.87
Endogenous	CXCR5	NM_001716.3	6.78	7.21	8.08	7.52	6.47	8.02	6.91	7.1	7.09	6.75	7.08	8.01	8.38	7.17	6.84	6.35	6.42	6.04	8.06	6.25	7.37	7.14	7.65	8.59
Endogenous	CXCR6	NM_006564.1	7.5	5.95	5.9	6.65	7.05	6.33	6.93	6.34	5.73	4.99	6.18	5.34	6.38	6.98	5.16	5.61	5.1	5.75	6.08	6.25	6.54	4.98	6	4.97
Endogenous	CYBB	NM_000397.3	12.43	13.07	13.18	11.34	12.49	12.27	11.93	12.85	12.48	12.69	12.82	12.2	11.17	12.17	11.92	13.24	12.5	12.71	12.48	13.4	13.45	12.59	12.57	11.84
Endogenous	CYFIP2	NM_001037332.2	11.19	11.15	10.99	11.53	11.25	11.34	11.53	10.63	10.59	10.85	10.88	10.78	10.74	11.19	10.7	10.72	10.65	10.61	10.97	10.99	11.02	10.95	10.41	11.26
Endogenous	CYLD	NM_015247.1	11.4	11.64	11.25	11.55	11.3	11.59	11.25	10.98	10.73	11.54	10.92	11.25	11.66	11.06	12.04	10.83	11.59	11.16	11.61	10.8	10.86	11.24	11.04	11.37
Endogenous	DDX43	NM_018665.2	5.95	4.46	4.51	4.61	4.66	5.02	4.36	5.66	4.63	4.76	5.23	5.88	5.26	4.15	5.03	5.24	4.94	4.07	5.91	4.14	4.49	5.41	4.51	5.37
Endogenous	DDX58	NM_014314.3	8.65	9.79	8.23	8.58	8.67	8.54	8.58	7.55	8.09	8.26	8.27	7.19	7.16	7.81	6.39	7.89	8.12	8.42	7.71	8.71	9.1	8.28	8.54	7.91
Endogenous	DEFB1	NM_005218.3	3.67	3.61	3.83	4.05	1.86	4.21	3.59	4.52	4.83	3.49	4	3.4	4.63	4.15	4.19	4.06	4.54	2.95	4.71	4.36	3.17	3.61	3.68	3.76
Endogenous	DMBT1	NM_007329.2	4.29	4.56	4.32	4.36	4.1	4.41	4.59	5.42	5.35	3.91	3.5	4.34	5.08	5.29	4.95	4.69	4.54	4.07	6.04	3.55	4.81	4.37	5.26	4.57
Endogenous	DOCK9	NM_001130048.1	9.88	9.21	9.78	9.62	9.6	9.08	9.15	8.54	9.05	9.92	9.38	8.33	8.46	8.89	8.43	8.82	8.69	9.05	9.57	8.82	9.08	9.32	8.82	9.71
Endogenous	DPP4	NM_001935.3	7.88	7.62	7.28	7.83	7.06	7.43	7.73	6.37	6.29	7.87	6.81	6.02	6.34	6.17	6.29	6.74	6.72	7.73	7.13	6.7	7.12	6.59	6.87	7.33
Endogenous	DUSP4	NM_057158.2	5.83	5.06	6.56	4.75	4.5	6.04	5.1	6.49	5.63	4.91	6.23	5.86	7.15	5.89	6.87	5.79	6.98	4.39	7.38	4.25	4.56	5.84	5.03	5.59
Endogenous	DUSP6	NM_001946.2	11.8	12.39	10.53	11.05	12.06	11.27	11.72	11.98	10.51	10.81	10.96	10.94	10.41	9.94	12.39	11.18	11.39	12.06	11.13	11.74	11.8	10.03	11.63	10.24
Endogenous	EBI3	NM_005755.2	2.55	3.51	3.1	3.24	2.44	3.59	2.78	3.61	3.41	3.23	3.37	2.82	2.98	3.34	2.75	3.69	3.75	2.81	3.91	3.14	3.17	3.87	3.68	3.08
Endogenous	ECSIT	NM_001142464.2	8.21	8.04	8.08	8.19	8.16	8.06	8.31	8.05	8.01	8.11	8.2	7.79	7.79	8.2	8.07	8.21	8.04	7.98	8.53	8.35	8.27	8.01	7.91	8.07
Endogenous	EGR1	NM_001964.2	7.76	7.49	5.45	7.32	6.92	7.1	5.87	9.68	10.95	7.87	8.53	10.87	10.14	10.52	10.26	10.94	9.45	5.89	9.38	10.97	7.26	9.61	8.57	8.93
Endogenous	EGR2	NM_000399.3	6.6	6.15	4.68	6.45	5.71	5.25	5.24	7.31	8.07	5.46	6.58	8.81	6.93	7.31	8.25	8.77	8.08	4.24	7.78	8.8	5.21	7.63	6.68	6.79
Endogenous	ELANE	NM_001972.2	4.92	4.41	4.83	4.24	4.81	5.02	4.73	5.74	5.91	4.49	4.77	4.57	4.42	5.29	5.23	5.38	5.15	4.13	6.12	5.14	5.69	5.37	5.46	4.76
Endogenous	ELK1	NM_005229.3	6.82	6.42	6.34	6.47	6.65	6.32	6.69	7.17	6.53	6.56	6.95	6.95	6.89	6.51	7.05	6.5	6.91	6.02	6.99	6.84	6.84	6.64	5.93	6.28
Endogenous	ENG	NM_001114753.1	7.74	7.03	8.05	6.86	7.74	7.28	7.67	7.7	8.16	8	8.17	8.65	8.87	7.53	7.62	8.32	7.58	8.02	7.89	8.53	8.55	8.07	7.89	7.51
Endogenous	ENTPD1	NM_001098175.1	8.22	8.37	9.01	8.04	7.69	8.15	7.51	8.35	9.44	8.18	8.58	8.9	8.74	8.77	8.12	8.62	8.57	9.15	7.74	8.29	8.23	9.09	8.84	8.65
Endogenous	EOMES	NM_005442.2	7.05	6.13	6.3	6.3	7.03	6.21	6.85	7.23	7.17	6.33	7.19	5.46	6.83	6.86	5.85	6.49	5.1	5.57	7.26	6.84	6.72	6.43	5.51	5.08
Endogenous	EP300	NM_001429.2	10.23	10.64	10.7	10.67	10.31	10.59	10.52	11.07	11.04	10.42	10.67	11.13	11.19	11.06	11.52	10.89	11.5	10.95	10.95	10.79	10.39	10.96	11.11	11.08
Endogenous	EPCAM	NM_002354.1	4.78	3.7	4.73	4.47	4.66	4.14	4.53	5.26	6.07	4.43	4.77	3.72	4.42	5.04	3.41	4.59	4.47	3.88	5.66	4.72	5.25	5.41	4.76	3.85
Endogenous	ETS1	NM_005238.3	13.61	12.9	12.66	13.54	13.53	13.18	13.43	12.28	12.07	12.81	12.71	12.04	12.47	12.8	11.91	12.35	11.63	12.46	12.53	12.5	12.56	12.39	11.67	12.72
Endogenous	EWSR1	NM_013986.3	10.71	10.55	10.94	10.46	10.67	10.4	10.35	10.98	10.91	10.96	10.98	10.44	10.64	10.53	10.69	10.86	10.81	10.69	10.96	10.91	10.84	11.03	10.67	10.72
Endogenous	F12	NM_000505.3	5.01	5.2	5.42	4.3	4.81	4.98	4.59	5.31	6.04	4.66	4.23	4.72	4.26	5.51	4.75	4.64	5.79	4.98	5.3	5.25	4.56	5.14	4.83	4.71
Endogenous	F13A1	NM_000129.3	10.71	11.76	11.18	10.63	9.88	13.6	11.43	11.32	13.6	11.38	11.35	10.99	11.35	12.67	11.46	11.97	10.74	10.8	11.12	11.49	10.8	10.64	11.82	10.67
Endogenous	F2RL1	NM_005242.3	6.79	6.33	6.61	6.1	6.57	6.41	6.35	6.14	8.76	6.73	6.06	6.39	6.1	6.73	5.5	6.54	6.13	6.51	6.69	7.52	6.43	7.47	6.6	5.31
Endogenous	FADD	NM_003824.2	5.14	4.75	5.17	5.18	5.41	4.48	4.69	6.04	6.15	5.71	5.53	4.4	4.5	4.86	4.53	5.5	5.2	4.49	5.49	5.31	5.63	5.71	5.21	4.01
Endogenous	FAS	NM_000043.3	5.67	6.21	5.14	5.18	5.25	5.7	5.71	5.86	6	5.74	5.3	4.46	5.73	5.7	5.08	5.44	5.25	5.83	5.23	5.84	5.52	5.14	5.9	5.12
Endogenous	FCER1A	NM_002001.2	10.61	9.85	8.06	9.42	10.45	10.78	9.69	9.83	10.02	9.61	9.54	8.48	8.45	7.86	8.67	10.44	9.13	9.35	9.09	10.3	9.54	9.57	9.29	9.76
Endogenous	FCER1G	NM_004106.1	11.41	12.42	11.62	10.9	11.71	11.71	11.73	12.41	12.17	11.73	11.87	12.04	11.47	11.97	11.58	12.46	12.45	12.11	11.67	12.54	12.07	11.75	11.68	11.15
Endogenous	FCER2	NM_002002.4	7.45	8.18	8.97	8.11	8.15	9.01	7.73	7.43	8.29	8.14	8.68	8.11	6.46	7.93	6.99	8.43	7.8	7.76	8.23	7.5	9.43	8.82	9.27	9.76
Endogenous	FCGR1A	NM_000566.3	4.92	8.22	5.83	4.75	4.56	5.35	5.59	4.61	5.53	5.58	5.47	4.86	4.63	5.55	5.88	6.06	6	6.58	5.81	6.28	6.93	5.24	5.6	4.76
Endogenous	FCGR2A	NM_021642.3	11.32	12.84	12.32	11.9	11.54	11.46	11.85	12.57	13.01	11.32	11.8	12.57	12.23	12.14	12.02	12.56	12.56	12.36	12	12.7	12.22	12.45	12.25	11.36
Endogenous	FCGR2B	NM_001002273.1	8.69	8.67	8.47	9	8.08	8.88	7.79	8.55	8.75	7.7	8.52	7.94	8.59	8.76	7.84	9.04	8.85	9.25	7.65	8.04	8.92	8.79	9.27	9.04
Endogenous	FCGR3A	NM_000569.6	11.46	11.82	10.72	12.56	12.12	11.98	12.41	12.51	12.02	11.13	12.11	11.6	10.88	11.12	11.81	12.75	12.52	11.9	11.43	13.07	12.54	11.62	10.51	11.37
Endogenous	FEZ1	NM_005103.4	6.91	6.04	6.14	6.21	6.54	6.72	6.67	6.93	6.5	5.93	7.22	6.32	6.6	7.05	7.28	6.47	6.69	6.67	7.58	7.63	6.25	7.7	5.72	6.97
Endogenous	FLT3	NM_004119.1	6.38	5.29	5.93	5.54	5.28	6.28	6.35	5.97	8.26	6.61	7.01	6.14	5.63	8.73	6.08	7.69	6.62	7.4	6.46	6.39	6.27	6.59	6	5.67
Endogenous	FLT3LG	NM_001459.3	10.47	10.44	10.09	10.7	10.29	10.45	10.57	8.92	9.38	10.84	9.65	9.19	9.61	9.38	9.6	9.44	9.96	10.13	10.16	9.83	10.07	9.65	9.97	10.33
Endogenous	FN1	NM_212482.1	4.06	4.03	2.73	3.47	3.76	2.89	3.36	5	4.53	4.23	5.04	3.62	4.17	4.43	3.75	4.47	4.2	3.73	4.71	4.14	4.07	4.19	4.51	3.67
Endogenous	FOS	NM_005252.2	14.15	14.12	14.22	14.12	14.29	13.64	13.67	15.18	15.5	14.04	14.86	14.74	14.23	15.32	13.29	15.88	15.17	13.18	15.43	16.15	14.03	15.27	14.5	14.07
Endogenous	FOXJ1	NM_001454.3	4.14	4.23	3.63	4.75	4.71	3.7	4.73	4.86	4	4.15	3.72	3.72	2.98	4.34	3.65	3.97	3.62	3.66	4.08	4.36	3.17	3.74	4.6	3.85
Endogenous	FOXP3	NM_014009.3	5.55	5.66	5.01	5.68	5.03	5.32	5.61	3.93	5.58	4.81	4.72	4.52	4.87	3.66	4.81	4.93	4.38	5.1	5.43	5.25	5.25	5.41	5.37	4.97
Endogenous	FPR2	NM_001462.3	8.71	10.44	9.07	9.46	9.26	8.99	9.32	8.28	9.84	8.7	8.38	9.46	8.97	8.86	7.55	9.57	7.5	10.03	8.3	9.37	8.98	8.33	8.63	7.02
Endogenous	FUT5	NM_002034.2	3.55	3.7	4.1	3.75	3.76	2.48	3.36	5.42	5	3.91	3.82	4.4	5.67	4.04	6.3	3.79	5.62	2.81	5.71	3.36	3.63	5.64	4.41	4.08
Endogenous	FUT7	NM_004479.3	7.49	7.2	7.29	6.47	6.93	6.65	6.88	7.23	9.36	7.54	7.24	7.02	7.09	7.73	6.58	7.41	7.35	7.13	7.54	7.72	7.34	8.7	7.72	6.01
Endogenous	FYN	NM_002037.3	11.46	11.49	11.33	11.63	11.37	11.53	11.77	11.52	11.1	11.36	11.44	11.84	12.36	11.88	11.71	11.45	11.45	11.57	11.56	11.38	11.18	11.24	11.12	11.48
Endogenous	GAGE1	NM_001040663.2	4.67	4.03	3.1	4.12	3.31	3.7	3.69	5.26	0.83	5.23	4.82	2.99	4.76	3.66	4.59	3.47	5.85	4.95	3.49	3.55	3.49	5.19	6.29	6.05
Endogenous	GATA3	NM_001002295.1	5.85	4.95	5.6	5.61	5.44	4.89	5.14	5.2	4.83	5.58	5.87	4.72	5.34	5.15	5.78	5.35	5.88	4.81	5.66	5.08	5.3	5.68	4.9	5.22
Endogenous	GNLY	NM_006433.2	11.76	11.59	10.7	11.98	12.04	11.56	11.28	13.32	12.26	10.87	12.37	11.62	10.77	11.48	12.81	11.91	10.74	12.03	11.91	12.66	12	12.48	9.93	11.72
Endogenous	GPI	NM_000175.2	9.44	9.63	9.5	9.43	9.4	9.67	9.75	9.84	9.14	9.15	9.2	9.39	9.83	9.71	9.83	9.43	9.79	9.57	9.73	9.7	9.53	9.44	9.37	9.19
Endogenous	GTF3C1	NM_001520.3	8.97	8.96	9.27	9.21	8.95	9.03	9.15	8.97	9.21	9.3	9.16	9.19	9.29	9.22	9.1	8.97	9.16	9.19	9.22	9.07	9.01	9.38	9.18	9.3
Endogenous	GZMA	NM_006144.2	11.39	11.1	10.73	11.29	11.23	11.42	11.76	11.79	11.34	10.36	11.82	9.63	9.96	11.93	10.66	10.66	10.33	11.01	11.38	11.91	11.55	11.48	9.46	10.75
Endogenous	GZMB	NM_004131.3	11.84	10.56	10.13	11.1	12.12	11.14	11.96	12.25	11.52	9.86	12.23	11.35	10.86	11.03	11.99	11.48	10.56	10.91	12.05	12.18	11.39	12.18	7.95	10.93
Endogenous	GZMH	NM_033423.3	8.58	7.9	8.8	10.08	9.81	10.72	11.09	11.35	10.26	8.35	9.76	9.16	9.87	11.57	8.97	8.74	9.45	9.8	10.26	8.84	9.66	9.9	8.08	9.77
Endogenous	GZMK	NM_002104.2	10.81	10.84	10.57	9.97	9.56	10.51	10.45	11.59	8.78	9.79	10.65	8.53	10.32	10.56	8.46	9.78	9.55	9.89	11.09	9.75	10.28	9.48	9.14	8.87
Endogenous	GZMM	NM_005317.2	8.73	8.3	8.34	8.76	8.46	8.28	8.94	9.36	8.82	8.66	9.07	8.02	8.33	8.3	8.45	8.09	8.1	7.54	9.37	9.1	8.87	9.09	7.12	8.3
Endogenous	HAMP	NM_021175.2	4.22	3.61	4.32	3.75	4.03	3.8	3.95	4.78	4.91	4.91	3.82	3.82	3.98	2.34	4.03	4.53	4.2	3.66	5.08	4.46	4.34	4.09	3.97	3.67
Endogenous	HAVCR2	NM_032782.3	9.11	9.39	8.85	8.88	8.91	8.7	9.16	10.05	9.13	8.8	9.39	10.23	10.72	9	10.25	9.64	9.31	9.44	8.92	9.54	8.88	9.4	9.23	9
Endogenous	HCK	NM_002110.2	11.07	12.1	11.82	10.63	11.24	11.28	11.16	11.92	12.2	11.51	11.49	11.53	10.95	11.5	10.64	12	11.66	11.68	11.33	12.31	11.76	11.76	11.8	10.92
Endogenous	HLA-A	NM_002116.5	13.81	14.22	13.83	14.06	13.77	13.96	14.12	14.44	14.46	13.92	14.05	13.84	14.17	14.19	14.01	14.2	14.25	14.09	14.48	14.61	14.41	14.31	14.11	13.88
Endogenous	HLA-B	NM_005514.6	14.72	15.09	14.68	14.8	14.49	14.77	14.65	15.38	15.39	14.72	14.69	14.69	14.85	15.18	14.99	15.2	15.35	14.94	15.26	15.29	15.15	15.09	14.87	14.63
Endogenous	HLA-C	NM_002117.4	12.52	13.02	12.83	12.68	10.91	12.26	11.22	13.19	13.97	12.96	12.2	12.75	13.02	12.81	12.45	12.7	13.2	12.74	13.34	12.51	12.79	13.6	12.34	12.27
Endogenous	HLA-DMA	NM_006120.3	10.68	10.3	11.01	10.12	10.43	10.58	10.66	11.85	11.24	11.17	11.54	11.42	11.12	10.61	11.36	11.63	11.7	11.19	11.07	11.49	11.87	11.5	11.21	11.2
Endogenous	HLA-DMB	NM_002118.3	11.26	11.36	11.3	11.09	11.05	11.5	11.3	11.55	11.41	11.47	11.55	11.9	11.66	11.64	11.79	12.02	12.11	11.98	11.18	11.79	12.34	11.78	12.02	12.03
Endogenous	HLA-DOB	NM_002120.3	9.13	9.28	9.54	9.68	8.62	9.7	8.61	8.41	8.91	8.78	9.24	8.99	9.21	8.92	8.72	8.78	8.98	9.28	8.67	8.62	9.67	9.54	9.52	10.44
Endogenous	HLA-DPA1	NM_033554.2	12.4	12.57	12.07	12.37	12.34	12.29	12.9	13.33	12.24	12.6	13.18	13.4	12.82	12.41	13.16	13.58	13.78	13.31	12.74	13.36	13.67	12.44	12.91	13.07
Endogenous	HLA-DPB1	NM_002121.4	12.73	12.93	12.54	12.7	12.48	12.94	13.04	13.46	12.8	13.01	13.4	13.67	13.28	12.91	13.74	13.93	13.88	13.5	12.97	13.66	14.05	13.02	13.23	13.56
Endogenous	HLA-DQA1	NM_002122.3	12.48	3.16	12.2	11.03	11.31	12.34	3.1	11.59	11.39	11.3	11.56	11.68	11.15	11.58	12.16	11.83	12.34	11.72	11.61	13.11	12.06	3.28	12.56	2.93
Endogenous	HLA-DQB1	NM_002123.3	10.77	2.7	11.07	9.12	9.39	11.08	1.36	11.12	9.56	10.49	10.83	10.96	10.42	9.98	11.07	11.24	11.39	9.15	10.2	10.99	9.84	3.87	11.35	2.08
Endogenous	HLA-DRA	NM_019111.3	14.46	14.39	14.52	14.04	14.2	14.41	14.5	15.44	14.59	14.73	15.04	15.21	14.69	14.42	15.34	15.38	15.41	15.11	14.77	15.39	15.65	14.95	14.76	14.89
Endogenous	HLA-DRB3	NM_022555.3	12.47	12.53	12.4	12.1	12.07	12.53	12.48	13.54	13.02	13.62	13.15	13.45	13.17	12.46	13.55	13.48	13.74	13.16	12.91	13.39	13.63	13.47	13.27	13.18
Endogenous	HLA-DRB4	NM_021983.4	5.1	11.64	4.68	11.22	11.62	4.41	12.59	12.86	6.32	4.86	12.46	12.46	12.1	4.98	13.16	13.49	12.8	12.4	12.01	5.25	5.59	12.39	4.97	12.12
Endogenous	HLA-E	NM_005516.4	13.4	13.88	13.47	13.71	13.36	13.82	13.93	13.97	14.62	13.38	13.53	14.06	13.95	14.16	14.24	13.91	14.26	13.62	14.18	14.06	13.73	14.21	13.95	13.7
Endogenous	HLA-G	NM_002127.4	12.28	12.56	12.25	11.87	11.83	12.28	12.43	12.65	12.28	12.2	11.99	12.35	11.82	12.3	12.63	11.89	12.74	12.5	12.65	12.47	12.84	11.58	12.58	12.24
Endogenous	HMGB1	NM_002128.4	11.68	11.73	11.71	11.76	11.61	12.12	11.74	11.8	11.85	11.48	11.63	11.73	11.7	12.19	12.08	11.7	11.87	11.61	11.79	11.57	11.59	11.8	11.61	11.84
Endogenous	HRAS	NM_005343.2	5.75	6.13	6.14	5.85	5.83	5.84	6.24	6	6	6.25	5.91	5.79	5.98	5.98	6.5	5.86	6.34	6.07	5.91	6.05	6.19	6.17	6.15	6.08
Endogenous	HSD11B1	NM_181755.1	4.78	4.91	3.93	4.36	4.25	4.75	4.1	5.42	5.53	4.86	4.08	4.86	5.08	4.8	5.19	4.41	4.94	4.24	5.15	5.25	5.3	4.81	5.09	4.76
Endogenous	ICAM1	NM_000201.2	8.01	8.75	8.69	7.83	8.22	7.79	7.79	10.49	11.2	7.97	9.06	9.6	9.59	9.22	10.25	9.62	10.72	8.25	10.54	10.07	8.64	9.71	9.23	8.87
Endogenous	ICAM2	NM_000873.3	10.03	9.97	9.6	9.85	10.02	9.75	10.01	9.49	9.69	10.19	9.99	9.33	9.47	9.38	8.92	9.85	9.47	9.82	9.54	10.24	10.3	9.54	9.77	9.59
Endogenous	ICAM3	NM_002162.3	11.91	11.91	11.96	12.34	12.1	12.01	12.12	11.81	12.58	11.83	11.86	11.78	11.52	12.16	11.96	12.18	11.75	11.9	12.13	12.18	12.02	12.37	11.88	11.79
Endogenous	ICAM4	NM_001039132.1	5.46	4.91	6.47	4.41	5.88	5.98	4.82	7.12	9.6	5.46	6.61	7.75	7.09	7.25	7.32	7.34	8	5.51	7.54	7.78	6.78	8.49	7.24	6.77
Endogenous	ICOS	NM_012092.2	8.61	8.73	8.83	8.86	8.32	8.24	8.34	7.24	7.77	8.72	8.24	7.23	8.82	7.48	8.15	7.96	8.13	7.79	9.09	7.64	7.44	7.94	7.64	8.38
Endogenous	ICOSLG	NM_015259.4	6.92	6.85	7.89	7.14	6.75	7.17	6.92	8.79	7.94	6.87	7.45	8.75	8.87	7.6	8.78	7.98	8.81	6.93	8.45	7.45	7.58	8.39	7.54	8.24
Endogenous	IDO1	NM_002164.3	5.18	6.26	5.17	5.87	5.53	5.98	5.48	5.26	5.68	5.81	5.4	5.54	5.08	5.7	5.12	6.36	5.69	6.17	5.71	5.64	5.84	5.87	6.26	5.67
Endogenous	IFI16	NM_005531.1	10.86	11.91	10.7	10.56	10.64	10.8	10.78	10.12	10.3	10.7	10.63	10.78	10.9	10.46	9.74	10.66	10.18	10.88	10.15	10.86	11.13	10.15	11	10.38
Endogenous	IFI27	NM_005532.3	4.83	7.98	4.32	4.75	4.9	4.8	5.07	4.86	4.41	4.86	3.82	4.06	4.34	4.04	4.9	5.13	6.38	4.73	4.71	6.28	6.07	4.93	5.21	4.51
Endogenous	IFI35	NM_005533.3	8.01	10.12	7.91	8.04	7.89	8.3	8.59	7.86	7.73	8.17	8.33	7.87	7.58	8.04	7.58	8.49	8.92	8.78	8.08	8.62	9.35	8.47	8.93	8.01
Endogenous	IFIH1	NM_022168.2	8.11	9.86	8.4	8.4	8.42	8.44	8.42	8.78	9.75	8.47	8.42	8.99	8.92	8.52	9.32	8.6	9.62	8.67	9.33	9.26	9.03	9.37	9.47	8.86
Endogenous	IFIT1	NM_001548.3	6.57	10.51	5.28	7.35	7.36	7.22	7.08	5.93	5.47	6.32	6.2	6.35	6.26	5.63	5.88	7.07	7.58	7.11	6.26	7.91	9.03	6.9	8.7	5.59
Endogenous	IFIT2	NM_001547.4	6.08	9.74	7.13	9.71	8.19	8.35	9.49	7.75	7.04	8.01	7.15	7.07	7.68	7.54	8.06	8.13	8.83	8.4	7.86	8.51	9.9	8.69	9.5	7.29
Endogenous	IFITM1	NM_003641.3	13.31	14.17	12.7	13.33	13.26	12.82	13.38	12.64	12.61	13.18	12.86	12.37	12.32	12.38	12.9	12.45	12.58	12.2	13.08	13.34	13.35	12.97	11.64	12.61
Endogenous	IFITM2	NM_006435.2	12.12	13.39	11.91	13.17	12.34	12.28	12.71	12.63	13.3	11.91	12.28	12.2	11.76	12.28	12.24	12.48	12.64	12.08	12.32	13.16	12.77	12.58	12.07	11.83
Endogenous	IFNA1	NM_024013.1	3.97	3.51	3.39	3.12	3.56	3.8	3.24	4.07	4.83	3.61	4.44	2.62	4.08	3.34	3.65	4.13	3.47	3.66	4.71	3.55	4.34	3.61	5.41	3.46
Endogenous	IFNA17	NM_021268.2	5.14	5.26	5.21	4.79	4.5	5.18	5.03	5.78	5.47	5.15	4.82	4.77	4.93	4.8	5.23	5.06	6.32	5.29	4.61	5.64	5.49	5.53	6.76	5.69
Endogenous	IFNA2	NM_000605.3	3.88	4.16	4.51	4.05	4.18	3.7	3.78	5.2	4.91	4.37	4.16	3.82	3.63	4.15	3.65	4.28	3.88	4.29	5.15	5.2	4.49	4.68	5.26	4.22
Endogenous	IFNA7	NM_021057.2	5.22	4.66	4.32	4.3	4.38	4.28	4.36	6.07	5.47	5.23	4.61	4.27	4.93	5.29	5.03	4.35	5.72	5.1	6.04	5.25	4.63	5.19	6	5.57
Endogenous	IFNA8	NM_002170.3	2.29	2.87	2.73	1.98	2.44	2.21	2.59	3.61	2.83	2.91	2.72	2.62	3.34	3.51	2.95	3.59	3.75	3.49	2.49	2.55	2.49	3.87	3.32	2.57
Endogenous	IFNAR1	NM_000629.2	8.06	7.86	8.23	7.72	8.14	7.28	7.53	7.66	8.23	8.13	7.71	7.12	6.98	7.52	6.19	7.9	6.82	7.5	7.67	8.18	8.36	7.97	7.37	7.32
Endogenous	IFNAR2	NM_000874.3	10.67	11.1	11.01	10.85	10.71	10.78	10.81	10.72	10.96	11.04	10.73	11.34	11.42	10.83	11.38	10.85	11.03	11.2	10.67	10.86	10.68	10.72	10.81	10.94
Endogenous	IFNB1	NM_002176.2	2.78	2.03	2.93	2.83	3.31	2.21	2.36	4.52	4.41	3.71	3.5	2.82	3.34	3.51	4.03	3.35	4.3	3.29	4.61	4.01	3.75	3.87	4.51	3.57
Endogenous	IFNG	NM_000619.2	5.64	5.99	7.05	6.33	5.69	6.65	6.44	9.63	7	6.55	7.9	6.26	8.12	8.33	8.16	6.74	7.92	5.89	9.08	7.14	6.95	7.39	6.74	7.53
Endogenous	IFNGR1	NM_000416.1	11.28	11.26	11.84	10.6	11.18	10.99	10.82	12.29	11.91	11.33	11.7	11.72	11.95	11.79	11.9	12.02	11.57	11.79	11.61	11.72	11.44	11.75	11.31	10.82
Endogenous	IFNL1	NM_172140.1	7.55	6.42	7.34	6.55	7.18	6.67	6.75	8.14	8.15	7.56	7.37	6.66	7.41	7.38	6.98	7.2	7.14	6.16	8.28	7.58	7.64	7.81	7.77	6.85
Endogenous	IFNL2	NM_172138.1	4.49	3.95	3.93	3.66	3.31	3.59	4.24	4.52	4.73	3.81	3.72	3.62	3.87	4.15	4.03	4.53	4.2	3.81	4.23	4.01	4.17	4.61	4.51	3.67
Endogenous	IGF1R	NM_000875.2	8.69	8.41	9.17	9.42	9.21	8.88	8.75	8.91	11.01	10.11	9.19	9.89	9.6	9.69	8.62	9.06	9.35	8.98	9.96	9.28	8.89	10.28	9.88	10.1
Endogenous	IGF2R	NM_000876.1	9.19	9.16	9.55	9.62	9.31	9.27	9.26	9.39	10.96	9.04	9.45	9.33	9.46	10.08	9.51	9.6	9.39	9.52	9.73	10.03	9.04	10.66	9.07	9.07
Endogenous	IGLL1	NM_020070.2	4.29	4.41	4.17	3.83	4.5	3.48	3.95	5.47	5.63	5.15	4.91	3.14	4.5	4.98	3.85	4.59	4.38	4.01	5.81	5.14	5.34	5.14	4.68	4.15
Endogenous	IKBKB	NM_001556.1	8.28	8.47	8.4	8.36	8.19	8.37	8.16	7.79	8.39	8.67	8.2	8.2	8.21	8.38	7.58	8.45	8.18	8.8	7.86	8.12	8.3	8.35	8.87	8.68
Endogenous	IKBKE	NM_014002.2	9.22	9.55	9.7	9.41	9.4	9.27	9.06	8.17	9.01	9.67	9.11	8.45	8.47	8.87	7.55	8.88	8.83	9.56	8.75	9.12	9.31	9.2	9.49	9.37
Endogenous	IKBKG	NM_003639.2	8.49	8.79	8.77	8.62	8.29	9.09	8.6	8.71	9.39	8.75	8.91	8.85	8.89	8.87	8.57	8.71	8.81	8.8	8.69	8.89	8.61	9.02	8.74	8.63
Endogenous	IL10	NM_000572.2	4.43	5.03	5.01	4.87	4.5	4.65	4.42	6.7	6.91	4.86	5.58	5.49	5.87	7.45	5.67	5.79	5.79	4.77	6.49	5.95	4.81	5.09	5.51	5.31
Endogenous	IL10RA	NM_001558.2	12.44	12.05	12.62	12.04	12.18	12.18	12.27	12.88	12.55	12.37	12.44	12.68	12.6	12.5	12.8	12.98	12.79	12.37	12.64	12.66	12.37	12.46	12.11	11.95
Endogenous	IL11	NM_000641.2	3.43	3.03	3.83	2.24	3.31	3.06	2.1	5.26	5.91	2.91	4.23	3.82	3.76	3.66	4.34	4.64	4.88	3.07	5.3	4.8	3.17	4.37	5.09	3.34
Endogenous	IL11RA	NM_147162.1	7.2	7.61	7.79	8.09	6.99	7.86	6.76	6.66	7.07	8.35	7.71	7.6	7.73	7.46	7.52	7.24	7.98	8.21	7.48	6.74	6.88	7.66	7.82	8.39
Endogenous	IL12A	NM_000882.2	5.49	5.13	5.71	5.39	5.18	5.48	5.07	6.9	6.35	5.15	5.56	5.49	5.7	6.27	6.08	5.86	5.79	4.88	7.01	5.55	6.3	6.12	5.87	5.69
Endogenous	IL12B	NM_002187.2	3.55	3.29	3.83	3.36	2.86	3.59	3.87	4.07	3.15	3.61	3.23	4.14	4.26	4.34	4.27	4.41	4.69	3.88	4.08	4.55	4.07	4.28	4.32	4.01
Endogenous	IL12RB1	NM_005535.1	7.64	7.81	7.75	7.76	7.19	7.62	8.07	7.71	8.05	8.08	7.91	7.43	7.4	8.18	7.75	7.42	8.06	7.64	8.07	7.88	8.21	8.02	8.11	7.75
Endogenous	IL12RB2	NM_001559.2	6.95	5.91	6.01	6.5	6.7	5.02	6.69	6.9	6.18	6.26	5.93	6.76	6.06	6.78	6.98	5.99	6	6.32	7.7	7.27	6.52	6.14	5.6	5.59
Endogenous	IL13	NM_002188.2	4.83	4.23	4.68	3.66	4.66	4.06	4.03	5.86	6.8	5.08	5.61	4.4	4.42	5.04	3.75	5.28	4.2	4.01	6.12	5.14	5.78	5.19	5.41	4.22
Endogenous	IL13RA1	NM_001560.2	9.57	9.57	10.16	9.6	9.04	9.79	9.97	10.31	10.75	9.87	10.38	10.43	10.03	10.58	10.07	10.82	10.53	10.67	9.59	10.38	10.12	10.06	10.56	9.9
Endogenous	IL13RA2	NM_000640.2	3.14	3.29	3.39	1.66	3.18	0	2.78	3.93	3.15	1.91	3.23	1.4	3.63	2.66	1.95	3.21	2.3	2.81	3.23	2.88	3.75	4.19	3.32	3.46
Endogenous	IL15	NM_172174.1	7.26	8.48	7.97	7.22	7.51	7.77	7.45	7.87	7.48	7.27	7.68	8.15	7.59	7.95	7.65	8.23	8.57	8.25	7.44	7.67	8.13	8.15	8.54	7.76
Endogenous	IL15RA	NM_002189.2	7.82	8.22	7.65	7.13	7.74	7.48	7.5	7.91	8	7.61	8.03	8.03	7.88	7.57	8.65	8.28	8.65	7.83	7.96	7.98	7.8	7.99	7.77	7.11
Endogenous	IL16	NM_004513.4	11.6	11.39	11.32	11.89	11.81	11.43	11.82	10.77	11.14	11.58	11	11.03	10.88	10.97	10.69	11.16	10.31	11.16	11.05	11.5	11.46	11.01	11	11.24
Endogenous	IL17A	NM_002190.2	4.06	4.29	3.63	3.57	3.76	4.28	4.1	4.61	4.15	3.91	3.82	4.06	4.5	4.43	4.19	3.79	3.62	3.07	4.23	3.88	3.63	3.98	4.41	3.93
Endogenous	IL17B	NM_014443.2	3.43	3.29	2.73	3.66	2.44	4.35	3.24	4.52	4.53	3.08	2.5	2.82	3.63	3.51	2.95	3.59	2.88	3.19	4.08	3.36	4.56	3.87	3.09	3.22
Endogenous	IL17F	NM_052872.3	2.97	3.29	3.63	3.24	3.31	3.48	3.87	3.61	4	3.37	3.23	2.14	3.76	3.15	3.95	3.47	4.2	3.49	4.23	4.01	3.49	3.87	4.9	4.08
Endogenous	IL17RA	NM_014339.6	10.28	10.79	11.03	10.33	10.32	10.46	10.37	10.29	11.43	10.94	10.52	10.41	10.26	10.89	10.2	10.95	10.79	11.13	10.33	11.1	10.69	11.28	11.07	10.28
Endogenous	IL17RB	NM_018725.3	3.88	3.7	3.25	3.57	3.18	2.89	3.95	4.61	4.29	3.49	4.23	3.9	3.5	3.8	3.27	3.79	4.94	3.49	3.23	4.14	4.49	3.87	3.51	3.57
Endogenous	IL18	NM_001562.2	6.91	6.93	6.83	7.1	6.57	6.88	7.28	7.83	7.29	6.3	7.1	7.63	7.01	7.99	7.6	7.83	7.4	8.03	7.7	7.63	7.41	7.91	8.05	6.92
Endogenous	IL18R1	NM_003855.2	9.16	7.29	7.57	8.31	8.39	7.75	8.15	8.69	8.65	7.77	8.01	8.02	8.64	8.69	7.45	7.33	7.45	8.57	8.55	8.04	8.15	8.65	6.92	7.97
Endogenous	IL18RAP	NM_003853.2	9.53	8.14	7.99	9.2	8.77	8.61	9.23	9.15	10.68	8	9.35	9.49	9.21	10.49	9.85	8.28	8.54	9.11	9.76	9.44	8.61	10.47	8.33	8.91
Endogenous	IL19	NM_013371.3	3.14	3.03	2.73	2.47	3.18	2.48	3.59	4.07	3.83	3.99	3.23	2.4	3.34	3.51	2.75	3.47	3.62	1.49	3.49	3.14	3.49	3.98	3.68	2.57
Endogenous	IL1A	NM_000575.3	3.29	3.41	3.1	3.98	3.94	2.89	3.59	4.78	3.41	4.15	2.91	4.4	4.17	3.66	3.65	4.21	5.15	3.88	4.81	3.36	3.17	3.74	4.6	3.67
Endogenous	IL1B	NM_000576.2	6.88	8.15	6.65	7.2	6.74	6.43	6.97	10.56	9.86	6.58	7.85	8.88	7.86	8.03	8.49	9.45	9.97	6.32	10.39	9.51	5.75	8.16	8.74	8.63
Endogenous	IL1R1	NM_000877.2	4.06	4.61	3.73	4.79	3.86	4.35	4.95	4.42	6.32	4.55	4.23	4.82	6.63	5.59	4.34	4.64	4.88	5.34	4.99	4.95	3.87	4.93	4.51	4.22
Endogenous	IL1R2	NM_173343.1	5.01	5.51	6.45	7.06	5.18	5.48	6.39	8.54	11.85	4.81	6.85	7.86	8.74	10.42	7.92	7.22	8.62	6.97	8.85	7.82	5.21	9.44	8.11	6.12
Endogenous	IL1RAP	NM_002182.2	7.37	7.92	7.62	8.54	7.15	7.86	8.18	8.58	9.45	7.32	7.32	7.73	9.05	8.82	8.35	7.57	8.58	8.81	8.01	7.67	7.32	8.33	8.04	7.93
Endogenous	IL1RAPL2	NM_017416.1	4.67	4.66	4.51	4.79	4.98	4.14	4.87	5.07	4.15	4.86	4.72	4.06	4.42	4.43	3.95	4.89	4.94	4.24	4.61	4.64	4.75	4.74	4.21	4.22
Endogenous	IL1RL1	NM_016232.4	6.16	5.32	4.88	5.36	5.66	5.98	6.05	5.86	5.83	4.86	4.77	4.06	4.7	5.04	4.41	5.02	4.47	4.44	6.15	4.88	5.75	4.93	5.68	4.89
Endogenous	IL1RL2	NM_003854.2	4.14	3.03	3.73	2.83	3.56	3.89	3.69	3.78	4.83	3.99	2.72	3.27	3.76	3.92	4.27	3.06	2.3	3.29	4.61	4.55	4.34	4.53	3.68	3.93
Endogenous	IL1RN	NM_000577.3	6.88	8.5	7.3	6.57	6.91	6.98	6.92	8.22	8.96	7.1	7.2	7.12	7.35	7.9	7.32	7.98	9.58	7.05	9.39	8.56	7.68	8.45	7.76	6.62
Endogenous	IL2	NM_000586.2	4.06	3.29	4.17	4.12	2.86	3.59	3.48	4.42	4	3.91	3.91	3.52	3.17	3.34	4.41	3.89	5	4.13	5.08	2.14	3.49	5.24	4.41	4.22
Endogenous	IL21	NM_021803.2	3.67	4.35	3.93	3.66	2.86	4.06	3.87	4.2	4.91	3.71	3.5	2.82	3.87	2.92	3.27	3.89	4.69	3.66	4.61	4.01	3.75	3.74	4.32	3.67
Endogenous	IL21R	NM_021798.2	7.06	7.45	7.39	7.91	7.4	7.44	8.05	7.42	6.87	7.67	7.22	7.31	7.56	7.43	7.18	6.89	6.72	7.03	7.76	7.4	7.36	7.2	7.17	7.93
Endogenous	IL22	NM_020525.4	3.67	2.87	3.1	3.12	3.03	3.06	2.36	4.07	5.35	3.99	3.82	3.82	2.17	3.51	3.12	3.89	4	2.81	5.08	3.88	3.87	4.19	3.97	3.34
Endogenous	IL22RA1	NM_021258.2	3.97	2.7	3.73	1.98	3.66	2.48	2.78	4.52	4.53	3.71	3.61	3.14	2.98	3.8	3.12	3.79	3.1	2.29	4.91	4.88	4.34	4.81	3.68	3.46
Endogenous	IL22RA2	NM_181310.1	4.88	4.75	4.78	4.41	4.66	4.84	4.69	5.47	5.83	4.43	4.96	4.06	5.03	5.2	4.81	4.89	4.54	4.57	5.86	4.64	5.41	5.41	5.15	4.67
Endogenous	IL23A	NM_016584.2	6.75	6.16	6.75	6.94	6.35	6.32	6.55	6.42	6.83	7.06	6.48	6.66	6.63	6.49	7.02	6.68	6.38	5.95	7.8	6.53	6.59	6.19	6.49	6.87
Endogenous	IL23R	NM_144701.2	4.78	3.79	5.81	4.57	4.31	2.48	4.53	4.52	4.83	4.61	3.23	3.27	3.63	3.66	3.75	4.53	3.62	3.81	2.91	5.14	5.3	4.19	4.9	3.85
Endogenous	IL24	NM_181339.1	5.1	4.46	4.88	4.94	4.31	4.8	4.17	5.9	6	4.95	4.96	4.52	5.22	4.92	5.08	4.53	5	4.13	5.91	5.36	5.02	5.19	4.76	4.97
Endogenous	IL25	NM_022789.2	4.14	3.87	3.63	3.91	4.03	3.8	3.36	4.52	5.15	3.61	4.44	3.27	3.34	4.59	3.95	4.41	3.47	3.95	4.37	3.36	4.17	4.28	4.21	3.46
Endogenous	IL26	NM_018402.1	5.55	4.1	5.45	3.24	5.06	4.21	3.36	6.07	6.35	5.23	4.91	4.14	5.08	4.92	4.03	5.06	3.62	4.53	6.37	5.14	6.1	5.28	5.64	4.67
Endogenous	IL27	NM_145659.3	3.78	5.61	4.73	4.3	4.76	4.14	4.64	5.42	4.73	5.26	5.08	4.86	4.57	5.2	4.75	5.31	5.3	5.1	4.99	5.2	5.56	5.53	4.9	3.85
Endogenous	IL2RA	NM_000417.1	8.52	6.94	7.31	6.76	6.66	7.41	6.79	5.66	6.71	8.2	7.36	5.88	6.86	5.66	6.29	6.67	6.3	7.67	6.99	6.25	7.21	7.32	6.03	6.58
Endogenous	IL2RB	NM_000878.2	10.52	9.74	9.49	10.19	10.1	9.96	10.36	10.2	9.97	9.42	10.85	10.06	10.03	9.8	11.07	9.75	9.47	9.54	10.78	11.16	10.02	10.55	8.26	9.89
Endogenous	IL2RG	NM_000206.1	11.87	12.1	11.81	12.11	11.82	12.02	12.21	11.59	11.58	12.1	11.75	11.02	11.46	11.79	11.42	11.16	11.53	11.67	11.9	11.86	11.85	11.64	11.4	11.92
Endogenous	IL3	NM_000588.3	4.14	3.16	4.17	2.83	3.03	2.48	2.95	4.2	5.41	4.37	4.5	2.4	3.34	3.15	2.95	4.41	3.62	2.81	5.43	4.72	4.92	4.45	4.41	3.46
Endogenous	IL32	NM_004221.4	12.21	11.56	11.94	12.04	12.2	11.64	11.79	11.88	11	11.81	11.23	9.88	10.36	11.36	10.69	10.99	10.47	10.86	11.97	11.16	11.65	10.45	9.57	10.48
Endogenous	IL34	NM_152456.1	4.29	3.51	4.68	3.66	4.18	3.89	4.03	4.61	5.07	4.61	4.67	3.72	4.26	4.59	4.41	4.89	3.75	3.66	4.81	4.72	4.17	3.87	4.21	3.93
Endogenous	IL3RA	NM_002183.2	7.55	6.89	5.57	6.45	6.47	7.2	7.3	6.72	5.91	5.15	7.39	6.35	7.4	5.25	6.27	7.33	7.6	7.19	5.91	6.72	7.13	5.93	6.24	6.05
Endogenous	IL4	NM_000589.2	4.83	5.66	4.45	5.02	5.1	5.67	4.48	5.7	5.68	4.37	5.23	4.46	5.13	5.09	4.65	4.21	4.82	4.44	5.91	5.08	4.92	4.93	5.32	4.85
Endogenous	IL4R	NM_000418.2	9.99	10.72	10.92	10.74	10.29	11.11	10.3	9.85	10.28	10.42	10.24	10.28	10.19	10.28	10.14	10.1	9.93	9.92	10.23	10.44	10.89	10.71	10.52	11.21
Endogenous	IL5	NM_000879.2	3.97	2.7	3.93	3.36	3.31	2.89	3.1	4.31	3.41	3.91	2.72	2.62	2.98	4.34	3.12	3.06	4.38	3.49	4.08	3.72	4.41	4.28	3.83	3.08
Endogenous	IL5RA	NM_000564.3	4.55	4.51	4.93	4.61	4.98	5.28	4.3	7.43	5.47	4.71	4.96	3.72	5.03	5.47	3.27	4.21	4.94	4.19	6.43	4.46	5.3	4.53	4.41	4.08
Endogenous	IL6	NM_000600.1	3.97	4.16	4.78	4.18	4.1	4.28	2.36	4.78	5.07	3.08	4.44	5.24	4.98	4.34	4.34	3.21	4.2	2.66	5.81	4.95	4.75	2.87	4.83	4.71
Endogenous	IL6R	NM_000565.2	9.87	10.38	9.95	10.37	9.8	10.11	10.33	9.23	10.56	10.29	9.47	10.3	10.43	10.03	9.71	9.9	9.89	10.53	9.39	10.07	9.85	9.97	10.43	9.96
Endogenous	IL6ST	NM_002184.2	11.3	11.5	11.13	11.72	11.48	11.11	11.18	10.59	11.19	11.93	10.82	10.77	11.09	11.1	11.41	11.15	11.21	11.3	11.56	10.93	10.86	11.14	11.32	11.6
Endogenous	IL7	NM_000880.2	5.26	5.2	5.14	5.33	4.9	6.08	4.99	5.31	5.47	5.49	5.64	4.77	5.17	5.89	4.65	5.84	5.1	4.39	4.99	5.31	5.66	5.33	5.72	5.76
Endogenous	IL7R	NM_002185.2	13.35	11.83	12.34	12.47	12.83	11.63	12.47	11.08	11.75	12.87	12.01	11.24	11.95	11.09	10.61	11.91	10.48	11.98	12.1	11.87	11.76	11.52	10.83	11.46
Endogenous	IL8	NM_000584.2	10.22	10.92	10.85	12.36	11.16	10.59	10.35	14.63	14.82	9.13	11.91	13.43	13.89	13.47	13.29	13.36	13.84	6.89	14.83	13.6	8.77	13.31	11.35	11.64
Endogenous	IL9	NM_000590.1	3.14	3.29	3.1	2.47	3.66	2.89	3.1	4.2	3.83	3.49	2.91	2.99	3.87	3.66	3.75	4.06	2.88	2.81	3.49	2.88	3.75	2.87	3.51	3.08
Endogenous	ILF3	NM_001137673.1	11.45	10.99	11.61	11.23	11.4	11.04	10.98	11.6	11.49	11.47	11.59	11.31	11.55	11.2	11.56	11.51	11.47	11.08	11.93	11.42	11.33	11.7	11.15	11.47
Endogenous	INPP5D	NM_005541.3	10.99	10.74	11.04	10.72	11.07	10.71	10.81	11.11	11.15	10.76	11.07	10.79	11.06	10.94	10.73	11.17	10.87	10.71	11.07	11.22	11.18	11.24	10.71	10.87
Endogenous	IRAK1	NM_001569.3	9.01	9.23	9.24	8.93	9	9.25	9.15	9.48	9.4	8.99	9.21	9.65	10.07	9.47	9.89	9.58	9.77	9.33	9.52	9.41	9.17	9.38	9.26	9.1
Endogenous	IRAK2	NM_001570.3	7.01	7.16	6.85	7.06	6.71	7.8	7.21	7.07	6.96	6.93	7.27	7.1	7.36	7.52	7.09	6.85	6.64	6.65	6.91	7.17	6.92	6.68	6.87	7.14
Endogenous	IRAK4	NM_016123.1	9.55	9.47	9.54	9.47	9.56	9.46	9.15	9.03	9.43	9.67	9.45	9.28	9.12	9.29	9	9.38	9.15	9.34	9.14	9.34	9.3	9.44	9.33	9.58
Endogenous	IRF1	NM_002198.1	10.5	10.71	10.16	10.25	10.28	10.01	10.43	11.14	11.6	10.31	10.64	10.67	10.07	10.66	12.31	10.99	11.75	10.36	11.54	11.39	11.09	11.83	10.32	10.06
Endogenous	IRF2	NM_002199.3	10.59	10.99	10.37	10.4	10.61	10.49	10.51	9.65	10.37	10.18	10.22	10	9.53	10.14	8.42	10.43	9.55	10.08	9.55	10.71	10.74	9.87	10.22	9.98
Endogenous	IRF3	NM_001571.5	7.21	7.77	7.63	7.99	7.2	7.79	7.66	7.57	7.4	8.05	7.4	7.69	7.83	7.86	7.49	7.5	7.7	7.93	7.69	7.41	7.51	7.78	8.44	8.04
Endogenous	IRF4	NM_002460.1	8.86	8.42	8.81	8.59	8.66	8.79	8.74	8.84	9.52	9.39	9.23	8.39	8.68	8.84	9.09	9.12	8.75	8.47	9.11	9.03	9.13	9.61	8.87	9.06
Endogenous	IRF5	NM_002200.3	8.05	9.49	8.55	8.28	8.11	9.17	9.08	8.51	8.39	8.4	8.38	9.24	8.41	9.17	8.81	9.02	9.63	9.67	8.42	8.97	8.74	8.61	9.58	9.15
Endogenous	IRF7	NM_001572.3	8.5	10.84	8.57	8.53	8.69	8.98	8.84	8.96	9.15	8.63	8.45	8.77	9.02	8.29	9.34	9.08	9.82	9.12	9.33	9.58	9.85	9.21	9.9	8.43
Endogenous	IRF8	NM_002163.2	9.83	10.04	10.15	9.43	9.88	10.03	9.67	10.34	10	9.55	10.2	9.8	9.76	9.97	10.14	10.3	10.29	10.3	10.22	10.29	10.38	10.45	10.07	10.14
Endogenous	IRGM	NM_001145805.1	5.49	5.1	5.32	5.59	5.06	5.38	5.51	5.74	5.83	5.86	5.93	4.72	4.98	5.63	5.12	5.41	5.47	5.04	5.86	5.31	5.72	5.68	5.21	5.69
Endogenous	ISG15	NM_005101.3	8.43	11.7	8.29	8.81	8.98	9.03	9.28	8.3	7.58	8.32	8.69	8.27	8.43	8.49	8.93	9.27	10.1	8.63	9.06	9.81	10.58	9.01	10.31	8.21
Endogenous	ISG20	NM_002201.4	9.94	10.39	9.72	10.01	9.92	9.76	9.88	10.04	10.83	9.63	9.75	9.56	9.92	10.13	9.59	9.42	10.07	9.19	10.49	9.86	9.86	10.41	9.43	9.55
Endogenous	ITCH	NM_001257138.1	10.97	10.7	11.2	10.7	10.94	10.7	10.6	11.43	11.12	10.86	11.17	10.87	11.14	11.07	11.11	10.89	11.13	10.94	11.05	10.89	10.88	11.19	10.62	10.86
Endogenous	ITGA1	NM_181501.1	5.49	5.97	6.39	5.54	5.71	5.56	5.17	5.82	6.04	5.55	5.4	5.17	5.38	5.47	4.81	6.35	5.94	5.91	6.4	6.2	5.66	5.41	5.55	5.28
Endogenous	ITGA2	NM_002203.2	4.49	4.79	4.88	3.57	4.1	5.82	4.99	5.31	6.8	5.43	5.16	4.14	3.98	4.59	4.99	5.59	4.69	4.34	5.55	4.14	4.87	4.19	4.76	3.08
Endogenous	ITGA2B	NM_000419.3	7.95	9.58	7.95	8.19	7.62	11.84	9.06	8.4	11.8	9.4	9.12	8.31	8.84	10.81	9.85	9.76	8.79	7.49	9.06	8.33	8.05	8.93	10.03	7.51
Endogenous	ITGA4	NM_000885.4	10.84	11.38	10.81	10.91	10.79	11.45	11.43	10.7	10.73	11.19	10.68	10.69	11	11.06	10.69	10.74	11.36	11.25	10.73	10.84	10.95	10.48	11.15	11.14
Endogenous	ITGA5	NM_002205.2	10.32	10.22	10.63	10.17	10.23	10.21	10.49	10.33	10.87	10.43	10.46	10.6	10.73	10.2	10.1	10.56	10.25	10.64	10.16	10.86	10.51	10.43	10.42	9.98
Endogenous	ITGA6	NM_000210.1	9.78	9.32	9.15	10.15	9.87	9.54	9.58	7.83	9.05	10.33	9.13	8.76	8.75	9.03	8.44	8.73	8.37	9.39	9.49	9.23	9.01	9.32	9	10.22
Endogenous	ITGAE	NM_002208.4	8.75	8.15	8.53	8.35	8.58	8.54	8.46	8.83	8.54	8.29	8.58	8.83	8.12	8.47	8.7	8.7	8.46	8.25	8.96	8.58	8.5	8.61	8.41	8.26
Endogenous	ITGAL	NM_002209.2	11.35	11.6	11.75	11.46	11.41	11.63	11.69	12	11.87	11.68	11.8	11.17	11.51	11.89	11.66	11.75	11.94	11.51	11.77	12.13	11.64	11.93	11.58	11.67
Endogenous	ITGAM	NM_000632.3	10.36	11.31	11.1	10.79	10.6	11.11	11.01	10.9	10.99	10.63	10.98	10.85	10.25	11.67	11.11	10.98	10.88	11.91	10.35	11.14	10.66	11.18	11.12	10.6
Endogenous	ITGAX	NM_000887.3	11.04	11.69	11.78	11.68	11.21	11.34	11.45	12.06	12.44	11.47	11.66	12.11	12.02	11.32	11.76	11.95	12.25	12.06	11.12	12.37	11.22	11.58	11.74	11.44
Endogenous	ITGB1	NM_033666.2	12.63	12.21	12.51	11.86	12.06	12.69	12.37	12.57	12.91	12.34	12.49	11.89	12.26	12.5	11.97	12.35	12.27	12.08	12.51	12.19	12.21	12.01	11.61	11.68
Endogenous	ITGB2	NM_000211.2	12.06	12.52	12.89	12.06	12.3	12.33	12.46	12.58	12.62	12.56	12.46	12.51	12.33	12.41	12.72	12.9	12.7	12.66	12.63	13.12	12.76	12.59	12.49	12.15
Endogenous	ITGB3	NM_000212.2	8.37	9.02	8.45	7.45	7.46	11.72	8.84	8.52	12.17	9.36	9.59	8.88	8.38	10.68	9.87	10.39	8.41	7.1	9.82	8.76	8.47	8.88	9.85	7.14
Endogenous	ITGB4	NM_001005731.1	3.55	3.61	3.63	3.57	4.25	4.14	3.48	4.7	5.68	3.91	4	4.34	4.34	4.66	3.12	3.89	4.3	3.57	4.91	4.8	3.49	4.37	4.41	3.57
Endogenous	ITK	NM_005546.3	11.49	10.96	10.73	11.44	11.46	10.92	11.28	10.19	10.6	11.46	10.79	10.21	11.19	10.79	10.66	10.61	9.81	10.67	10.79	10.45	10.51	10.66	10.19	11.02
Endogenous	JAK1	NM_002227.1	11.29	11.18	11.24	11.38	11.24	11.34	11.27	11.38	11.14	11.19	11.38	11.02	11.17	11.21	11.52	11.13	11.15	11.01	11.44	11.46	11.19	11.36	10.8	11.15
Endogenous	JAK2	NM_004972.2	10.48	11.87	10.82	10.54	10.49	10.9	10.75	10.5	11	11.08	11.06	10.72	10.2	11.19	10.53	11.5	11.36	11.5	10.21	11.12	11.79	10.86	11.79	10.83
Endogenous	JAK3	NM_000215.2	9.55	10.75	10.21	10.15	9.73	10.16	9.8	9.37	10.01	10.3	9.19	9.86	9.66	9.58	9.37	9.16	9.84	9.79	9.81	9.89	9.65	9.79	9.91	9.99
Endogenous	JAM3	NM_032801.3	7.49	8.5	7.12	7.13	7.19	10.03	7.64	6.7	9.47	8	7.41	7.75	7.49	8.32	6.98	8.95	7.39	6.21	8.24	7.28	7.27	7.63	8.02	6.8
Endogenous	KIR3DL1	NM_013289.2	5.97	5.89	5.48	5.08	6.21	5.35	6.3	7.75	5.41	5.55	7.1	7.38	5.38	4.92	6.95	6.71	4.3	5.68	5.3	4.88	6.27	6.87	4.41	6.93
Endogenous	KIR3DL2	NM_006737.2	5.99	3.7	4.73	5.81	5.1	5.06	5.07	7.04	5.29	4.91	5.23	6.12	5.76	4.25	6.91	5.79	4.47	4.24	5.99	4.55	5.02	6.21	4.41	5.89
Endogenous	KIR3DL3	NM_153443.3	4.92	4.16	4.73	3.47	4.44	3.7	3.48	5.82	5.68	4.99	4.23	4.34	3.34	3.92	3.53	5.02	4.47	3.57	6.04	4.8	5.69	5.28	4.76	3.76
Endogenous	KIR_Activating_Subgroup_1	NM_001083539.1	6.8	4.35	5.21	6.99	6.01	6.02	5.69	7.05	6.71	3.71	4.23	4.9	7.07	4.8	9.13	6.86	5.5	4.7	8.33	7.61	3.87	4.19	4.83	7.3
Endogenous	KIR_Activating_Subgroup_2	NM_014512.1	7.3	3.16	5.06	4.94	6.03	6.43	5.56	7.52	5.91	4.55	4.3	4.72	6.22	4.34	8.01	7.14	4.69	4.91	7.33	6.48	3.97	5.09	4.6	7.11
Endogenous	KIR_Inhibiting_Subgroup_1	NM_014218.2	7.15	6.38	5.88	6.54	7.36	6.1	7.34	8.69	6.98	6.1	7.82	8.26	6.51	6.12	8.84	7.42	5.47	6.39	8.17	7.28	6.88	8.11	4.9	7.52
Endogenous	KIR_Inhibiting_Subgroup_2	NM_014511.3	7.53	6.04	5.21	6.96	7.47	6.37	7.39	8.7	6.55	6.52	7.53	8.45	6.76	6.29	8.74	7.36	6.13	6.46	8.37	6.96	6.89	8.04	5.46	7.45
Endogenous	KIT	NM_000222.2	5.1	3.51	4.51	3.98	3.86	4.06	4.42	4.93	5.47	5.12	4.67	4.62	5.57	4.92	4.59	5.13	4.47	4.34	5.37	5.14	4.81	4.87	4.51	4.67
Endogenous	KLRB1	NM_002258.2	12.01	10.63	10.44	11.08	11.47	11.23	11.64	10.9	10.3	10.1	11.6	10.81	10.51	11.13	11.12	10.35	10.01	10.49	11.94	11.85	11.13	11.57	8.87	10.54
Endogenous	KLRC1	NM_002259.3	8.8	8.04	6.94	9.13	8.77	9.1	9.09	7.46	9.29	7.92	9.29	8.31	7.75	9.92	8.43	8.8	8.37	7.95	8.15	9.08	8.48	8.76	7.82	8.22
Endogenous	KLRC2	NM_002260.3	8.01	7.04	6.43	9	8.35	8.28	8.69	8.8	7.95	7.14	8.64	7.05	6.85	9.14	7.25	7.88	7.45	7.58	7.87	7.93	7.45	7.64	7.33	6.75
Endogenous	KLRD1	NM_002262.3	9.99	9.11	8.34	10.19	9.98	9.8	10.52	10.62	10.29	8.87	10.39	9.22	9.22	11.17	9.36	9.27	9	9.5	10.17	10.56	9.9	10.4	7.67	9.78
Endogenous	KLRF1	NM_016523.1	10.51	9.08	9.16	10.27	10.22	10.1	9.73	10.49	9.87	9.34	11.2	9.66	9.21	9.49	10.11	9.75	9.34	10.04	10.25	10.57	9.24	11.15	7.88	10.2
Endogenous	KLRG1	NM_005810.3	9.63	8.43	9.34	9.74	8.23	9.14	9.41	10.52	9.61	9.49	9.86	8.08	9.68	10.47	7.83	8.48	8.75	9.48	9.66	9.65	9.4	9.28	8.5	8.49
Endogenous	KLRK1	NM_007360.3	11.22	10.89	11.13	11.78	11.82	11.53	11.79	11.56	11.03	10.15	11.59	10.54	11.14	11.9	10.36	10.55	10.47	10.81	11.39	11.35	10.86	10.78	9.77	11
Endogenous	LAG3	NM_002286.5	7.59	7.64	7.29	7.28	7.48	7.27	7.91	8.57	7.33	6.78	7.08	6.27	7.86	8.37	5.99	6.44	6.97	6.99	8.25	6.86	7.78	6.37	6.09	6.08
Endogenous	LAIR2	NM_002288.3	7.27	7.83	8.16	8.05	7.48	7.29	7.61	8.39	7.53	8.27	8.09	7.54	7.47	7.47	7.68	6.96	7.83	8.59	8.24	7.69	8.01	8.36	8.27	7.9
Endogenous	LAMP1	NM_005561.3	11.54	11.76	11.65	11.28	11.48	11.53	11.48	11.79	11.66	11.64	11.66	11.43	11.19	11.55	11.69	11.82	11.68	11.6	11.76	11.92	11.77	11.69	11.37	11.23
Endogenous	LAMP2	NM_001122606.1	9.32	10.36	10.06	9.92	9.33	9.96	9.85	10.04	10.29	9.86	9.64	10.25	10.01	10.37	10.22	9.9	10.48	10.32	9.95	10.22	10.07	10.09	10.46	9.78
Endogenous	LAMP3	NM_014398.3	4.78	7.16	4.83	4.66	5.18	4.65	4.95	5.14	4.15	5.08	4.82	4.46	3.76	3.92	4.41	4.41	4.94	4.98	4.49	5.08	5.41	5.28	3.97	3.34
Endogenous	LBP	NM_004139.2	3.29	1.7	3.51	3.12	3.31	2.7	2.36	4.07	4.41	3.49	3.23	2.4	2.76	2.92	3.65	3.97	2.3	2.95	4.37	3.72	3.49	3.87	3.51	2.57
Endogenous	LCK	NM_005356.2	11.4	10.88	10.94	11.37	11.47	10.9	11.3	10.48	10.48	11.18	10.75	9.8	10.4	10.69	9.47	10.22	9.71	10.03	11.07	10.68	10.82	10.36	9.68	10.57
Endogenous	LCN2	NM_005564.3	8.02	7.79	7.91	6.08	7.22	8.6	8.96	7.44	9.31	7.36	6.54	6.26	6.96	7.86	7.05	7.39	6.75	5.24	7.81	7.2	6.61	8.32	7.56	5.37
Endogenous	LCP1	NM_002298.4	13.17	13.87	13.52	13.18	13.25	13.43	13.57	13.73	13.09	13	13.45	13.08	12.77	13.52	13.48	13.65	13.51	13.43	13.48	13.78	13.76	13.2	13.22	12.82
Endogenous	LGALS3	NM_001177388.1	10.69	10.87	11.44	9.93	10.52	10.7	11.09	12	10.67	10.55	11.19	10.9	11.2	10.71	11.13	11.64	11.39	11.35	11.13	11.55	11.12	11.05	11.2	10.51
Endogenous	LIF	NM_002309.3	3.67	3.87	3.93	3.98	3.18	3.21	3.48	5.42	4.73	3.61	3.91	4.4	5.38	4.59	4.53	4.59	4.38	2.95	5.23	4.8	3.49	4.19	4.41	4.34
Endogenous	LILRA1	NM_006863.1	9.03	10.04	9.34	8.59	9.17	9.06	9.08	9.43	9.15	8.86	9.01	8.33	7.63	8.94	8.54	9.68	9.66	9.68	9.07	10.02	9.6	9.14	9.39	8.87
Endogenous	LILRA4	NM_012276.3	6.38	5.7	5.45	5.57	6.44	5.25	6.51	6.07	5.41	5.37	6.02	4.72	5.26	5.09	4.59	5.79	5	6.54	6.3	6.48	6.89	5.87	5.09	5.28
Endogenous	LILRA5	NM_181879.2	10.44	11.88	11.34	10.58	11.3	10.75	10.78	11.85	11.84	10.7	10.6	11.91	11.06	11.49	11.28	11.61	11.61	11.66	11.35	11.44	11.07	11.53	10.69	10.19
Endogenous	LILRB1	NM_001081637.1	10.02	11.89	10.47	9.53	10.49	10.32	9.8	10.84	10.1	10.38	10.25	9.98	9.54	10.13	9.76	10.86	10.7	11.13	9.74	10.97	10.78	10.31	10.37	10.02
Endogenous	LILRB2	NM_005874.1	10.03	11.44	10.95	10.06	10.56	10.68	10.46	11.16	11.58	10.42	10.27	10.99	10.3	10.99	10.7	11.25	11.32	11.14	10.7	11.32	10.71	11.24	10.97	10.14
Endogenous	LILRB3	NM_006864.2	9.35	9.99	9.91	9.21	9.28	9.49	9.28	10.54	12.03	9.56	9.72	10.11	9.9	10.18	9.97	10.21	10.7	10.1	10.58	10.62	9.71	11.21	10.89	9.28
Endogenous	LRP1	NM_002332.2	9.46	9.67	10.72	9.04	9.74	9.34	9.36	10.33	10.26	10.22	10.22	10.42	9.73	9.93	9.98	10.76	10.23	10.43	9.92	10.79	10.42	10.15	10.41	9.43
Endogenous	LRRN3	NM_001099660.1	7.83	7.98	7.4	9.42	9.17	6.33	9.11	3.93	6.38	8.12	5.3	5.92	6.77	6.57	3.95	5.56	4.62	7.14	5.81	7.08	6.47	5.78	7.78	9.23
Endogenous	LTA	NM_000595.2	6.95	7.41	7.16	7.74	7.1	7.56	7.33	6.34	6.07	7.45	6.37	6.29	6.87	6.41	7.26	6.35	6.87	6.63	7.79	6.53	7.13	6.71	6.95	7.67
Endogenous	LTB	NM_002341.1	11.5	11.95	11.51	11.93	11.12	11.99	11.86	10.37	12	12.11	11.04	11.29	11.32	10.77	11.07	10.53	11.42	11.19	11.65	11.25	11.42	12.02	12.93	12.05
Endogenous	LTBR	NM_002342.1	8.51	9.8	9.32	8.39	8.5	9.03	8.99	9.29	9.62	9.08	8.97	9.48	8.94	9.57	9.17	9.71	9.59	9.7	9.15	9.49	9.38	9.25	9.85	8.72
Endogenous	LTF	NM_002343.2	8.85	5.93	8.64	5.72	8.05	8.87	8.8	6.2	9.13	4.76	5.4	5.67	5.87	6.29	6.12	6.84	6.75	4.34	6.86	5.98	4.63	8.24	7.41	4.76
Endogenous	LTK	NM_001135685.1	5.46	5.41	5.97	5.47	4.9	4.93	5.14	5.52	6	5.15	5.34	5.14	5.08	5.59	4.59	4.47	5.25	5.73	5.71	5.68	5.56	5.57	5.76	4.89
Endogenous	LY86	NM_004271.3	10.06	10.19	10.77	9.57	9.94	9.98	10.17	10.91	9.83	10.56	10.74	9.63	9.36	10.4	9.59	10.97	10.27	10.65	10.67	10.91	11	10.31	10.28	9.71
Endogenous	LY9	NM_001033667.1	10.56	9.99	10.63	10.75	10.54	9.98	10.3	10.42	10.22	10.71	9.99	9.87	11.2	10.22	9.6	9.58	9.43	9.85	10.85	10.1	10.13	10.07	9.89	10.72
Endogenous	LY96	NM_015364.2	9.35	10.16	9.7	9.23	9.42	9.2	9.29	9.75	10.26	9.61	9.45	9.37	9.1	9.84	9.2	9.85	9.75	9.65	9.55	10.53	9.5	9.56	9.8	8.92
Endogenous	LYN	NM_002350.1	9.72	10.83	10.16	10.06	10.19	10.3	10.27	11.03	10.73	9.68	10.2	10.98	10.79	10.32	11.31	10.74	10.97	10.38	10.39	10.76	10.33	10.75	10.34	9.87
Endogenous	MAF	NM_005360.4	8.96	8.76	7.82	8.47	7.97	9.05	8.68	7.82	7.62	7.92	8.04	7.51	8.45	8.34	7.8	7.52	7.9	8.05	8.08	7.53	7.58	7.61	7.91	7.78
Endogenous	MAGEA1	NM_004988.4	3.29	1.29	2.93	2.66	3.03	2.7	2.95	4.31	4.83	4.08	4.16	2.99	3.34	3.92	2.27	3.47	4.1	1.81	4.23	3.72	3.17	3.98	4.21	2.76
Endogenous	MAGEA12	NM_001166386.1	3.29	4.29	3.1	3.12	3.56	3.7	3.69	4.2	4.15	3.61	2.91	2.14	2.76	3.8	4.19	4.06	4.2	4.19	3.49	4.25	3.97	3.09	4.41	3.46
Endogenous	MAGEA3	NM_005362.3	4.29	3.29	4.45	3.66	3.76	3.21	3.59	5.57	5.35	4.3	4.5	3.52	4.08	4.15	3.95	4.21	4.3	3.57	5.81	5.2	4.97	5.37	4.68	3.57
Endogenous	MAGEA4	NM_001011548.1	4.61	4.03	2.93	3.91	3.18	4.21	3.95	3.78	4.41	3.71	3.23	3.72	3.76	4.25	4.65	3.89	4.3	3.66	3.49	4.14	3.97	4.28	4.6	3.93
Endogenous	MAGEB2	NM_002364.4	4.36	4.91	4.73	3.98	4.18	3.89	3.78	5.47	4.83	5.23	4.67	4.67	4.7	3.92	5.03	5.1	4.2	4.66	5.23	5.46	5.21	5.24	4.68	4.01
Endogenous	MAGEC1	NM_005462.4	4.14	2.7	3.39	3.47	3.31	3.59	2.59	4.86	4.53	3.71	4	3.72	3.76	4.51	3.27	3.21	3.62	3.19	5.23	3.55	4.07	4.68	4.9	3.76
Endogenous	MAGEC2	NM_016249.3	4.06	3.61	3.39	3.36	4.71	3.06	3.59	5.14	5.15	4.37	4	4.06	4.42	3.66	2.95	4.41	3.75	3.39	5.15	4.95	4.75	4.53	4.09	3.57
Endogenous	MAP2K1	NM_002755.2	10.39	10.51	10.33	10.24	10.17	10.45	10.4	10.73	10.18	10	10.24	10.12	10.05	10.56	10.11	10.66	10.3	10.67	10.14	10.45	10.49	10.22	10.18	9.89
Endogenous	MAP2K2	NM_030662.2	10.11	10.49	10.31	10.49	9.99	10.58	10.54	10.28	10.67	10.08	10.13	10.37	10.3	10.77	10.58	10.2	10.59	10.46	10.38	10.55	10.19	10.59	10.5	10.44
Endogenous	MAP2K4	NM_003010.2	8.57	8.31	8.46	8.58	8.56	8.27	8.33	7.59	8.55	8.13	8.11	8.18	8.34	8.03	7.36	8.28	7.48	8.17	7.67	8.27	8.22	8.2	7.72	7.97
Endogenous	MAP3K1	NM_005921.1	11.33	11.38	11.54	11.06	11.22	11.13	11	11.16	11.16	11.28	11.09	11.27	11.3	11.08	11.25	11.58	11.41	11.2	10.99	11.39	11.19	11.27	11.22	11.31
Endogenous	MAP3K5	NM_005923.3	10.79	10.67	11.04	10.29	10.7	10.73	10.34	10.54	11.54	11	10.81	10.56	10.78	10.85	9.99	11.06	10.57	10.85	10.69	10.7	10.67	11.05	10.73	10.56
Endogenous	MAP3K7	NM_145333.1	9.96	9.82	10.15	9.91	9.98	9.94	9.9	9.79	9.74	9.99	10.15	9.89	9.93	9.83	9.82	9.93	9.92	10.05	9.62	9.79	9.81	9.96	9.76	10.08
Endogenous	MAP4K2	NM_004579.2	9.18	9.29	9.38	9.47	9.08	9.69	9.2	9.07	9.91	9.64	9.26	9.57	9.73	9.52	9.18	9.14	9.36	8.95	9.53	9.1	9.21	9.49	9.55	9.57
Endogenous	MAPK1	NM_138957.2	11.11	11.39	11.34	11.28	11.13	11.57	11.4	11.3	11.29	10.9	11.18	11.2	11.05	11.53	11.16	11.28	11.2	11.51	11.08	11.28	11.14	11.2	11.17	11.16
Endogenous	MAPK11	NM_002751.5	3.78	3.79	4.97	3.91	4.56	3.8	4.17	4.42	4.29	3.81	3.5	3.62	4.34	3.92	3.53	3.47	4.47	3.66	4.61	4.55	4.56	3.74	4.51	4.15
Endogenous	MAPK14	NM_001315.1	10.4	10.86	11.02	10.45	10.66	10.69	10.39	10.59	11.54	10.86	10.54	11.02	10.84	11.15	10.57	10.91	10.58	10.84	10.62	10.93	10.54	11.05	10.81	10.53
Endogenous	MAPK3	NM_001040056.1	9.38	9.45	9.68	9.22	9.42	9.28	9.41	9.57	9.48	9.08	9.44	9.38	9.1	8.98	8.96	9.96	9.21	9.22	9.18	9.74	9.51	9.4	9.31	9
Endogenous	MAPK8	NM_002750.2	8.21	8.1	7.61	7.93	8.28	8.01	8.17	8	7.99	7.65	7.82	8.79	8.85	7.93	8.61	8.19	7.69	7.88	8.22	8.05	7.83	7.72	7.77	7.89
Endogenous	MAPKAPK2	NM_004759.3	8.89	8.9	8.98	8.8	9.01	9.13	9.15	10.23	9.44	8.72	8.99	9.25	9.68	9.41	10.27	9.25	9.59	9	10.09	9.38	8.97	9.34	8.57	8.56
Endogenous	MARCO	NM_006770.3	8	9.06	8.7	6.7	7.58	8.35	8.16	9.19	7.51	7.48	8.92	8.22	8.33	8.24	8.06	8.43	8.28	9.34	8.32	8.64	8.49	8.46	8.6	7.08
Endogenous	MASP1	NM_139125.3	5.14	4.1	4.73	4.47	4.5	4.98	4.42	5.57	5.68	4.3	4.16	4.86	5.3	5.38	4.95	4.89	4.62	4.57	5.99	5.2	5.34	4.61	5.72	5.08
Endogenous	MASP2	NM_139208.1	4.36	2.51	4.25	3.12	4.31	3.48	2.59	5.61	5.63	4.23	4.16	3.27	3.63	3.8	3.95	3.89	3.62	3.39	5.66	4.55	4.87	5.19	3.83	4.22
Endogenous	MAVS	NM_020746.3	9.21	9.28	9.34	9.47	9.46	9.43	9.33	8.33	9.3	9.59	9.36	9.34	9.16	9.59	8.45	9.37	8.95	9.42	8.89	9.11	9.1	9.16	9.47	9.47
Endogenous	MBL2	NM_000242.2	3.88	3.16	3.93	2.47	3.31	2.48	2.78	4.86	4	3.99	4	2.99	3.34	3.34	2.95	4.59	3.62	3.39	3.23	3.55	4.07	3.45	4.21	3.57
Endogenous	MCAM	NM_006500.2	3.55	2.7	2.51	2.24	2.86	2.89	1.78	4.78	4	2.91	3.37	2.14	4.87	3.51	3.65	3.06	1.3	2.66	3.49	3.36	3.17	2.87	3.09	3.67
Endogenous	MEF2C	NM_002397.3	10.08	10.06	10.43	9.77	10.07	10.34	9.92	9.94	10.21	9.78	10.4	10.94	10.41	10.13	9.07	10.59	9.84	10.38	9.8	10.36	10.71	10.25	10.3	10.47
Endogenous	MEFV	NM_000243.2	8.63	10.1	9.48	9.05	8.93	9.21	9.45	9.34	10.39	8.79	8.98	9.19	9.2	9.7	8.78	9.52	9.82	9.62	9.37	9.92	9.64	10.09	10.07	8.9
Endogenous	MERTK	NM_006343.2	6.92	8.03	6.37	6.5	7.7	7.53	7.15	7.46	7.8	6.97	6.73	5.82	6.65	8.09	7.42	7.79	8.01	7.85	7.76	7.84	7.51	7.55	7.3	6.68
Endogenous	MFGE8	NM_001114614.1	7.3	5.93	7.56	6.6	7.34	5.91	6.35	5.97	7.38	7.81	7.41	6.21	6.68	7.32	5.95	6.68	5.65	5.96	7.87	7.09	7.15	7.87	6.12	7.24
Endogenous	MICA	NM_000247.1	7.12	7.16	6.39	6.68	6.99	7.24	6.87	6.42	6.35	6.54	7.05	6.86	6.96	6.34	6.34	6.08	6.94	6.56	6.12	6.68	6.45	6.17	6.92	7.57
Endogenous	MICB	NM_005931.3	9.01	9.74	9.23	9.13	9.19	9.14	9.4	9.35	8.8	8.78	9.24	9.14	9.55	9.28	9.8	9.3	9.53	8.98	9.56	9.45	9.55	9.17	9.46	9.15
Endogenous	MIF	NM_002415.1	10.07	9.94	9.98	9.93	9.94	9.85	9.96	10.11	9.47	9.65	10.02	9.24	9.93	9.56	9.85	9.97	9.56	9.53	10.24	10.09	9.92	9.58	8.96	9.58
Endogenous	MME	NM_000902.2	4.29	4.35	5.99	8.13	5.66	6.23	7.01	9.1	10.96	4.49	7.22	7.56	7.64	7.83	7.65	7.42	8.43	3.95	9.34	8.93	5.66	11.02	8.15	6.01
Endogenous	MNX1	NM_005515.3	2.29	1.29	3.1	3.12	3.56	2.21	2.95	4.07	3.63	2.49	3.23	3.14	3.87	3.34	2.75	2.89	3.62	2.49	3.91	3.55	2.97	3.61	2.51	2.93
Endogenous	MPPED1	NM_001044370.1	3.67	3.79	3.63	3.57	3.18	2.7	2.59	3.61	3.83	3.23	3.08	2.14	3.17	2.92	3.41	3.21	3.88	3.49	3.71	3.88	3.63	2.61	4.51	3.46
Endogenous	MR1	NM_001531.2	8.08	8.22	7.52	8.15	8.09	8.24	8.2	7.46	7.51	7.71	7.96	8.4	7.94	8.05	7.99	7.83	7.5	8.25	7.79	8.23	8.15	7.73	7.82	7.92
Endogenous	MRC1	NM_002438.2	4.55	5.87	4.73	5.02	4.1	4.8	4.53	6	6	4.55	6.63	5.06	5.53	6.55	5.16	6.24	5.2	6.71	5.43	5.25	5.92	4.87	4.76	5.12
Endogenous	MS4A1	NM_152866.2	10.25	11.08	10.99	11.15	9.89	12.02	10.21	9.71	9.89	10.17	10.74	10.93	10.91	10.99	9.73	10.2	9.84	9.97	9.87	8.83	10.86	10.94	11.73	12.19
Endogenous	MS4A2	NM_000139.3	6.76	6.13	4.78	5.24	6.56	6.91	5.14	5.74	5.87	5.04	4.87	3.9	3.76	3.34	3.41	4.93	4.3	3.95	5.43	4.64	5.45	4.98	4.41	3.93
Endogenous	MSR1	NM_002445.3	6.06	7.42	6.37	6.65	6.97	6.86	7.19	8.61	7.9	7.41	7.58	9.32	8.69	7.16	7.39	8.27	8.08	8.07	7.01	8.06	8.64	7.14	6.6	7
Endogenous	MST1R	NM_002447.1	4.06	2.03	3.1	3.47	2.18	3.35	3.1	4.61	4.73	3.49	4.16	3.27	3.63	3.51	3.41	3.21	3.3	3.07	4.08	4.36	4.25	4.28	3.32	2.76
Endogenous	MUC1	NM_001018017.1	4.78	4.99	5.6	4.18	4.56	3.8	4.59	4.93	5.29	4.76	4.5	4.72	5.3	4.34	5.03	4.74	5.15	5.13	4.71	4.25	4.87	4.87	4.09	4.01
Endogenous	MX1	NM_002462.2	10.06	13.48	9.84	10.27	10.56	10.73	10.57	10.05	9.4	9.99	9.93	10.86	10.42	9.67	10.4	10.77	12.01	10.8	10.32	11.32	11.46	10.25	11.93	10.35
Endogenous	MYD88	NM_002468.3	10.2	11.49	10.57	10.32	10.27	10.83	10.81	10.81	10.65	10.33	10.68	11.01	10.85	10.81	10.85	11.02	11.13	11.04	10.46	11.08	10.96	10.59	11.04	10.29
Endogenous	NCAM1	NM_000615.5	7.79	6.86	6.17	7.46	8.13	7.61	7.94	7.54	8.07	7.38	8.59	7.2	6.46	6.91	7.76	7.16	6.83	7.43	7.67	8.27	7.74	8.38	5.72	7.47
Endogenous	NCF4	NM_000631.4	8.96	10.17	10.11	9.83	9.06	9.84	9.39	10.2	11.53	9.41	9.44	9.91	9.78	10.61	9.65	9.87	10.39	10.13	9.93	10.06	9.69	10.58	10.43	9.76
Endogenous	NCR1	NM_004829.5	8.98	8.11	7.72	9.07	8.78	8.67	9.09	9.12	9.01	8.1	9.58	8.9	8.2	8.81	9.17	8.5	8.07	8.59	9.3	9.54	8.3	9.53	7.21	8.87
Endogenous	NEFL	NM_006158.3	7.16	5.56	6.06	5.85	5.25	7.07	5.85	4.7	5.07	7.38	6.29	4.06	5.6	4.34	6.25	6.1	6.7	6.56	6.52	6.08	6.23	6.19	4.68	5.12
Endogenous	NFATC1	NM_172389.1	8.73	8.02	8.73	8.37	8.39	8.13	8.05	8.3	8.3	8.71	8.45	8.02	8.34	7.96	7.87	8.6	7.73	7.71	8.58	8.38	8.57	8.31	7.94	8.1
Endogenous	NFATC2	NM_012340.3	10.75	10.19	10.28	10.56	10.36	10.48	10.44	10.1	10.08	10.45	10.77	9.61	10.41	10.59	9.54	10.01	9.57	9.93	10.38	10.35	10.21	10.55	9.53	10.46
Endogenous	NFATC3	NM_004555.2	10.94	10.37	10.66	10.82	10.96	10.62	10.65	10.5	10.64	10.67	10.81	10.22	10.15	10.64	10.06	10.57	10.23	10.41	10.76	10.74	10.5	10.76	10.1	10.81
Endogenous	NFATC4	NM_001136022.2	5.64	4.35	5.14	4.52	5.38	4.59	4.64	6.31	6.25	4.99	5.37	4.9	4.34	4.51	4.9	5.13	4.75	4.49	6.04	5.41	5.63	5.49	5.83	5.12
Endogenous	NFKB1	NM_003998.2	8.87	9.41	8.65	9.21	8.89	9.29	9.29	8.89	8.24	8.76	8.53	8.83	9.2	8.71	9.58	8.6	9.2	9.38	8.84	8.59	8.73	8.32	9.03	9.04
Endogenous	NFKB2	NM_002502.2	9.16	9.57	10.09	9.22	9.07	9.17	9.08	10.77	11.74	10.19	9.92	10.57	10.72	10.07	10.67	9.86	11.07	9.47	11.32	10.51	9.61	10.98	10.51	10.03
Endogenous	NFKBIA	NM_020529.1	12.3	12.57	12.89	12.67	11.88	12.21	12.04	15.5	15.77	12.27	13.82	14.23	13.73	14.63	14.61	14.51	15.62	12.35	15.71	14.87	12.05	14.78	14.37	14.04
Endogenous	NLRC5	NM_032206.4	9.51	9.38	9.73	9.19	9.28	9.21	8.9	9.41	9.46	9.67	9.65	9.1	9.27	9.36	9.53	9.4	9.63	9.41	9.61	9.43	9.88	10.06	9.08	9.18
Endogenous	NLRP3	NM_001079821.2	8.82	9.92	9.72	9.01	8.83	9.05	8.96	11.51	10.6	9.1	9.68	10.52	10.8	10.19	11.12	10.03	11.4	9.7	10.54	9.68	9.22	9.84	10.23	9.89
Endogenous	NOD1	NM_006092.1	7.8	8.15	7.9	7.82	7.68	7.84	7.8	7.75	7.57	8.05	8.1	7.39	7.07	7.99	7.57	7.75	8.08	8.18	7.52	7.86	7.93	8.01	8.19	8.5
Endogenous	NOD2	NM_022162.1	8.76	9.97	9.44	8.71	8.98	9.15	9.28	9.99	8.93	9.24	9.11	9.42	10.3	9.53	9.83	9.78	10.37	9.98	9.33	9.21	9.43	9.36	10.07	9
Endogenous	NOS2A	NM_153292.1	2.97	3.03	2.93	3.24	3.56	3.35	2.78	3.61	4	3.37	2.23	3.9	3.76	3.15	3.12	3.47	4.2	3.39	4.49	3.14	3.63	3.28	3.68	2.57
Endogenous	NOTCH1	NM_017617.3	7.28	9.04	7.83	9.2	7.37	8.82	8.79	8.02	9.21	7.59	7.75	9.14	9.32	9.18	8.98	7.84	9.26	8.97	8.12	8.33	7.63	8.37	9.3	8.98
Endogenous	NRP1	NM_003873.5	5.46	6.47	6.08	5.81	6.88	6.06	6.64	7.21	5.73	5.79	6.68	6.19	6.08	4.43	5.7	6.64	5.82	6.97	5.61	6.39	6.74	6.33	5.41	6.05
Endogenous	NT5E	NM_002526.2	6.57	7.1	6.86	7.68	6.95	7.84	7.21	5.74	5.78	6.12	6.58	6.32	5.7	7.08	5.47	5.89	5.5	6.75	6.55	5.98	7.18	6.43	6.87	8.07
Endogenous	NUP107	NM_020401.2	9.48	9.39	9.18	9.56	9.35	9.35	9.42	9.07	9.05	9.65	9.31	9.01	9.29	9.23	9.14	9.03	9.13	9.63	9.14	8.83	9.18	9.33	9.34	9.68
Endogenous	OAS3	NM_006187.2	8.29	11.82	7.58	8.62	8.97	8.94	8.95	7.88	7.33	8.16	8.3	8.51	8.54	7.8	8.9	9.03	10.13	9.22	8.56	9.49	10.29	8.74	10.2	8.21
Endogenous	OSM	NM_020530.4	7.03	7.47	7.29	7.89	6.43	7.5	6.66	9.67	9.5	6.23	7.69	9.07	8.95	9.06	8.87	8.8	9.82	5.46	9.85	8.61	6.74	8.96	7.98	7.72
Endogenous	PASD1	NM_173493.2	4.67	3.7	4.57	3.66	4.61	3.7	3.48	6.2	5.91	4.55	4.61	3.52	4.17	4.43	4.12	4.59	4.94	4.24	5.91	4.95	5.12	5.14	4.83	3.67
Endogenous	PAX5	NM_016734.1	7.51	7.68	8.7	8.01	7.82	8.63	7.04	7.47	8	7.21	7.98	7.47	6.8	7.97	7.01	7.75	7.02	6.56	8.11	7.21	8.82	8.51	8.57	8.97
Endogenous	PBK	NM_018492.2	3.88	3.7	3.25	3.66	3.31	2.48	3.78	4.61	5.22	3.49	4.08	2.62	3.34	4.34	3.53	3.35	4.94	3.73	3.49	4.01	3.63	3.09	4.41	2.76
Endogenous	PDCD1	NM_005018.1	5.85	5.85	5.78	5.41	5.53	5.87	6.24	5.42	5	4.55	5.53	4.62	6.22	5.63	5.85	5.38	4.62	5.34	6.08	5.08	5.75	4.87	4.9	4.85
Endogenous	PDCD1LG2	NM_025239.3	3.67	6.13	4.32	4.3	4.03	4.48	4.78	3.42	3.83	4.43	5.12	4.27	4.17	4.51	4.41	4.47	4.94	4.84	4.71	4.14	5.12	3.87	4.83	4.51
Endogenous	PDGFC	NM_016205.2	6.04	7.27	7.31	6.33	6.08	7.56	6.93	7.37	7.73	7.42	7.75	7.1	7.31	7.32	7.3	8.06	7.82	7.6	7.23	7.65	6.91	6.62	7.92	6.61
Endogenous	PDGFRB	NM_002609.3	6.96	4.99	5.14	5.27	6.76	6.27	6.1	7.09	6.83	5.69	6.92	5.57	5.93	5.92	7.31	6.85	6.32	5.84	7.1	6.51	6.02	7.53	5.37	6.45
Endogenous	PECAM1	NM_000442.3	11.89	12.45	12.39	12.06	12.33	12.38	12.5	12.79	12.28	11.89	12.11	13	12.52	12.33	12.32	12.78	12.78	12.51	11.91	12.77	12.14	12	12.35	11.98
Endogenous	PIK3CD	NM_005026.3	11.21	11.54	11.48	11.46	11.34	11.3	11.36	10.82	11.53	11.43	11.15	11.23	11.09	11.31	11.13	11.22	11.2	11.14	11.16	11.53	11.16	11.36	11.3	11.44
Endogenous	PIK3CG	NM_002649.2	9.89	9.78	9.85	9.84	10.11	9.94	9.76	10.33	10.27	9.83	10.15	10.39	9.97	9.73	10.73	9.99	10.32	9.59	9.93	10.16	9.82	9.94	9.6	9.82
Endogenous	PIN1	NM_006221.2	8.81	8.87	8.79	8.75	8.61	8.82	8.95	8.87	8.7	8.54	8.84	8.38	8.13	8.83	8.63	8.79	8.92	8.82	9.12	8.88	8.94	8.86	8.52	8.54
Endogenous	PLA2G1B	NM_000928.2	4.22	3.95	4.39	4.24	3.18	4.06	4.24	4.52	5.22	3.49	3.23	2.99	3.98	4.66	4.12	3.35	4	3.66	5.37	3.72	3.87	4.53	4.6	4.28
Endogenous	PLA2G6	NM_001004426.1	7.94	7.67	7.79	8.3	7.86	7.85	7.74	7.91	8.59	8.55	8.09	7.89	7.92	8	7.63	7.43	7.66	8.01	7.82	7.86	7.82	8.47	7.97	8.24
Endogenous	PLAU	NM_002658.2	3.43	3.79	4.45	3.12	4.1	3.8	3.59	6.1	7.07	4.08	4.23	4.86	6.1	3.8	5.88	4.97	6.38	4.34	6.76	4.8	4.56	5.24	4.09	4.46
Endogenous	PLAUR	NM_001005376.1	8.69	9.5	9.86	9.77	9.14	9.22	9.49	12.67	12.38	9.79	9.94	11.06	11.54	11.51	11.39	10.99	11.76	9.46	12.12	10.98	9.52	11.21	10.63	9.95
Endogenous	PMCH	NM_002674.2	4.06	4.23	4.45	3.12	3.44	4.28	3.69	4.61	4.63	3.91	4.23	3.62	3.34	4.15	3.12	3.69	4.2	3.29	4.81	4.01	4.34	4.53	4.41	4.28
Endogenous	PNMA1	NM_006029.4	8.14	7.65	7.82	7.61	7.89	8.29	8.07	7.87	8.45	8.1	8.03	7.44	8.04	7.84	7.83	7.82	7.51	7.31	8.47	7.67	7.81	7.89	7.61	7.68
Endogenous	POU2AF1	NM_006235.2	6.74	6.52	6.64	6.68	6.06	7.44	6.51	5.07	6.11	5.86	6.39	6.64	6.46	6.91	5.23	5.97	5.25	5.51	5.99	5.01	6.72	6.45	6.57	7.53
Endogenous	POU2F2	NM_002698.2	9.39	10.16	10.15	9.31	9.53	10.07	9.6	9.81	9.8	9.98	9.99	9.94	9.57	9.69	9.63	10.3	10.58	10.04	9.58	10.47	10.12	9.65	10.7	10.22
Endogenous	PPARG	NM_015869.3	3.43	4.23	4.39	3.12	2.86	2.89	2.95	3.93	4.41	3.71	3.72	2.4	5.53	4.73	3.27	3.59	3.3	5.32	4.61	4.01	3.17	4.53	3.68	3.08
Endogenous	PPBP	NM_002704.2	11.79	14.59	12.14	13.86	11.08	16.36	14.55	12.49	15.98	12.8	12.93	13.05	12.88	14.92	13.99	14.13	12.32	11.21	13.21	13.23	12.75	12.31	13.67	10.83
Endogenous	PRAME	NM_006115.3	5.67	2.03	3.73	3.12	3.18	2.89	3.24	2.93	3.15	3.08	2.23	3.82	4.34	3.15	3.12	4.06	3.88	3.39	4.08	3.36	1.17	3.28	4.51	2.08
Endogenous	PRF1	NM_005041.3	12.96	11.72	11.26	12.07	12.79	12.4	12.94	12.72	12.54	11.17	13.15	11.55	11.7	12.39	12.07	12.24	10.96	11.96	12.18	13.08	12.36	13.33	9.61	12.06
Endogenous	PRG2	NM_002728.4	4.22	4.23	4.73	3.91	3.66	4.84	4.42	5.97	5.07	4.49	4.08	5.75	6.73	5.29	6.29	5.28	5.72	4.84	5.37	4.8	4.34	4.93	5.15	4.4
Endogenous	PRKCD	NM_006254.3	10.43	11.35	10.9	10.39	10.58	11.02	10.91	11.2	11.52	10.93	10.67	10.65	10.45	10.95	10.72	11.15	11.27	11.1	10.97	11.3	11.1	11.21	11.51	10.45
Endogenous	PRKCE	NM_005400.2	6.55	6.18	6.43	6.13	6.58	6.48	6.14	7.04	6.61	6.7	6.67	6.98	6.44	6.92	6.32	6.71	6.36	5.84	6.84	6.84	6.85	6.87	6.41	6.4
Endogenous	PRM1	NM_002761.2	4.22	3.41	2.93	3.98	3.66	3.06	2.59	4.61	3.63	4.23	4	3.27	3.98	3.8	2.75	4.21	3.75	3.29	3.23	4.14	4.07	4.45	3.32	3.46
Endogenous	PSEN1	NM_000021.2	10.19	10.34	10.36	9.95	10.22	10.09	10.14	10.22	10.39	10.29	10.27	10.42	10.24	10.05	10.03	10.41	10.06	10.56	9.62	10.45	10.3	9.96	10.19	9.98
Endogenous	PSEN2	NM_000447.2	6.2	6.87	6.81	6.27	6.23	6.37	6.55	6.47	6.5	6.55	6.91	6.61	5.98	6.82	5.95	7.13	6.38	6.64	6.46	7.2	7.1	6.74	6.57	6.74
Endogenous	PSMB10	NM_002801.2	10.41	10.76	10.37	10.23	10.48	10.35	10.59	10.43	10.22	10.21	10.5	10.25	9.94	10.3	10.39	10.7	10.61	10.42	10.49	10.91	11.19	10.72	10.39	10.06
Endogenous	PSMB7	NM_002799.2	10.96	10.8	10.96	10.67	10.93	10.7	10.81	11.15	10.75	10.68	11.07	10.67	10.55	10.78	11.08	11.17	10.91	10.67	11.19	11.09	11.01	11.07	10.61	10.56
Endogenous	PSMB8	NM_004159.4	11.45	12.19	11.2	11.3	11.43	11.49	11.67	11.14	11.08	11.08	11.39	10.95	10.72	11.33	11.07	11.53	11.49	11.5	11.41	11.8	12.01	11.26	11.37	11.09
Endogenous	PSMB9	NM_002800.4	11.49	12.29	10.94	11.26	11.44	11.44	11.76	11.1	10.83	11.14	11.1	10.52	10.29	11.26	10.53	11.5	11.27	11.21	11.06	11.86	12.37	11.17	11.17	11.16
Endogenous	PSMD7	NM_002811.3	10.85	10.85	10.99	10.61	10.78	10.69	10.75	11.4	10.72	10.68	11	10.87	11.01	10.92	11.59	10.98	11.26	10.78	11.31	11.02	10.79	11.19	10.61	10.73
Endogenous	PTGDR2	NM_004778.1	7.03	6.47	6.51	6.5	6.95	7.2	6.83	5.97	6.18	6.25	6.85	5.67	5.46	4.86	5.78	6.97	6.3	5.88	5.61	6.7	6.66	5.41	5.32	5.37
Endogenous	PTGS2	NM_000963.1	6.67	8.58	7.18	10.04	7.57	7.98	8.13	9.12	10.06	6.87	7.64	8.97	8.71	8.75	7.35	8.94	8.95	5.73	9.1	9.08	5.89	9.11	8	7.51
Endogenous	PTPRC	NM_080921.3	12.93	13.18	12.71	12.22	12.43	12.53	12.42	12.25	12.11	12.41	12.38	11.98	12.73	12.1	11.43	12.64	12.27	12.73	12.33	12.67	12.39	12.25	11.81	11.88
Endogenous	PVR	NM_006505.3	6.98	7.11	7.41	6.71	6.98	7.08	7.17	7.43	8.02	7.84	7.71	6.98	6.08	7.63	6.78	7.8	7.64	8.09	7.37	7.82	7.61	7.64	8.18	7.09
Endogenous	PYCARD	NM_013258.3	8.21	8.91	8.75	8.26	8.42	8.56	8.61	9	8.84	8.66	8.83	8.26	8	8.84	8.49	9.23	9.02	8.93	8.78	9.24	9.08	9.12	9	8.21
Endogenous	RAG1	NM_000448.2	3.29	3.79	4.25	4.05	3.76	4.65	3.95	4.61	3.83	3.99	4.08	3.72	3.63	4.43	3.65	3.69	2.88	4.13	4.23	4.14	4.87	3.28	4.6	3.93
Endogenous	REL	NM_002908.2	9.5	9.21	10.47	9.32	9.48	9.29	8.85	11.15	10.78	9.98	10.35	10.38	10.73	10.16	11.06	10.51	10.92	9.48	11.14	10.26	9.99	10.71	10.17	10.31
Endogenous	RELA	NM_021975.2	7.99	8.33	7.99	8.22	8.04	8.15	8.31	8.68	8.09	7.61	7.88	8.21	8.69	8.2	9.02	7.96	8.48	7.97	8.63	8.37	8.13	8.19	7.96	7.87
Endogenous	RELB	NM_006509.2	7.56	7.9	8.04	7.15	7.46	7.48	7.44	9.29	8.17	7.75	8.02	8.4	8.74	7.23	9.21	7.97	8.64	7.69	8.94	8.41	8.03	8.26	7.87	7.88
Endogenous	REPS1	NM_001128617.2	10.57	10.38	10.26	10.67	10.58	10.48	10.75	10.01	10.17	10.31	10.2	10.11	10.28	10.34	10	10.49	9.97	10.5	10.54	10.66	10.39	9.96	10.07	10.44
Endogenous	RIPK2	NM_003821.5	8.6	8.77	8.92	8.76	9.03	8.4	8.74	11.52	10.16	8.31	9.55	10.09	10.2	9.49	10.88	9.92	11	8.69	11.03	9.77	8.85	9.59	9.21	8.96
Endogenous	ROPN1	NM_017578.2	4.72	3.7	4.68	3.91	4.31	4.53	3.87	5	4.53	4.61	4.61	4.46	3.87	4.51	4.27	4.93	4.94	4.39	4.91	4.72	4.75	4.37	4.83	4.46
Endogenous	RORA	NM_134261.2	10.5	9.7	10.29	9.94	9.93	9.89	9.92	10.38	9.77	10.11	10.33	9.84	11.05	10.43	10.72	9.5	10.27	9.77	10.92	9.76	9.72	10.35	9.09	10.35
Endogenous	RORC	NM_001001523.1	7	5.91	5.76	5.33	5.66	4.84	5.66	4.31	5.41	5.49	4.72	5.02	5.96	4.66	4.53	5.21	4.47	5.37	5.3	5.36	5.78	5.04	5.15	3.76
Endogenous	RPS6	NM_001010.2	15.42	15.24	15.04	15.64	15.47	15.58	15.72	14.98	14.58	14.96	14.99	15.01	15.01	15.18	15.36	15.01	14.96	15.09	15.54	15.1	15.22	14.94	14.84	15.26
Endogenous	RRAD	NM_004165.1	3.78	3.41	3.93	2.83	2.66	3.98	2.59	4.07	3.83	3.71	3.61	2.99	3.5	3.34	4.12	4.13	3.1	3.57	4.91	4.25	4.07	2.87	2.83	3.46
Endogenous	RUNX1	NM_001754.4	9.38	9.24	9.27	9.08	9.45	8.96	8.93	9.71	9.08	9.21	9.05	9.02	8.98	9.15	9.44	9.16	9.03	9.05	9.43	9.3	9.32	9.14	8.79	8.67
Endogenous	RUNX3	NM_004350.1	10.65	10	10.46	10.49	10.47	10.54	10.79	11.64	10.48	9.72	10.86	10.82	11.46	11.21	12.03	10.31	11	10.24	11.7	10.84	10.03	10.88	9.39	10.31
Endogenous	S100A12	NM_005621.1	11.73	13.87	13.54	11.9	12.2	12.67	11.82	13.11	12	11.51	12.5	12.67	11.68	12.7	11.72	12.6	12.39	12.85	12.59	12.56	12.32	12.76	12.45	11.22
Endogenous	S100A7	NM_002963.2	4.83	3.7	4.57	4.05	4.38	3.59	3.48	5.47	5.47	4.71	4.08	2.99	4.34	4.34	3.95	4.59	4.94	3.73	4.81	4.72	5.25	4.74	5.37	3.76
Endogenous	S100A8	NM_002964.3	14.23	16.13	15.81	14.4	14.79	14.8	14.38	15.21	14.92	14.32	14.82	14.5	13.18	15.09	13.78	14.98	14.57	15.58	14.93	15.15	14.86	15.04	14.86	13.47
Endogenous	S100B	NM_006272.1	6.88	5.87	6.63	6.68	5.88	6.48	6.24	4.61	5.73	5.12	8.17	4.94	4.63	5.15	6.14	5.77	4.38	6.5	5.71	4.55	7.8	6.21	5.09	7.09
Endogenous	SAA1	NM_199161.1	4.49	4.03	4.51	4.05	3.94	3.89	4.53	5.82	5.41	3.91	3.91	4.4	4.57	5.09	4.19	3.89	4.54	3.49	5.86	4.95	5.38	5.45	4.9	4.34
Endogenous	SBNO2	NM_014963.2	7.64	9.21	8.66	8.37	7.64	8.38	8.34	8.65	9.84	8.32	8.04	9.27	9.56	9.36	9.44	8.38	9.47	9.06	8.98	8.82	8.23	9.3	9.36	8.31
Endogenous	SELE	NM_000450.2	3.29	3.16	2.73	3.47	3.31	3.35	3.24	4.78	4.29	3.81	3.91	2.62	3.34	4.59	3.53	4.28	3.88	3.19	4.71	4.72	4.07	3.09	4.83	4.15
Endogenous	SELL	NR_029467.1	12.09	13.08	12.1	12.73	12.54	12.21	12.52	11.67	11.99	12.42	12.03	11.66	10.56	11.88	11.13	12.34	11.6	12.29	11.93	12.07	12.59	12.3	12.53	12.17
Endogenous	SELPLG	NM_001206609.1	11.06	11.46	10.87	11.26	10.9	11.4	11.67	10.66	10.87	11.2	10.94	10.69	10.66	10.94	10.08	11.11	10.79	11.32	10.29	11.35	11.01	10.7	10.98	10.91
Endogenous	SEMG1	NM_003007.2	4.83	3.51	3.83	3.83	3.94	3.98	3.59	5.31	5.29	4.3	4.23	3.9	3.76	4.59	3.41	4.64	4	3.49	5.23	4.14	4.63	5.04	4.6	4.08
Endogenous	SERPINB2	NM_002575.1	5.58	7.24	6.5	6.3	6.6	6.35	6.76	10.07	7.84	6.08	5.93	8.65	10.4	8.12	8.79	7.51	7.25	7.14	8.87	6.58	6.36	5.93	6.21	5.51
Endogenous	SERPING1	NM_000062.2	6.45	10.31	5.88	5.83	6.66	5.7	6.97	7.27	5.73	6.46	6.83	6.67	6.3	5.7	7.42	7.41	8.51	7.21	6.81	8.64	9.92	7.31	8.02	5.64
Endogenous	SH2B2	NM_020979.3	6.4	7.31	7.02	6.58	6.47	7.21	7.06	8.43	8.89	6.93	7.1	7.8	7.97	7.35	8.21	7.1	8.54	6.98	8.46	8.19	6.85	8.15	7.65	7.18
Endogenous	SH2D1A	NM_001114937.2	9.34	9.09	8.78	9.44	9.36	9.02	9.57	8.95	8.33	8.66	9.09	8.91	10.22	9.16	9.02	8.18	8.21	8.72	9.27	9.02	8.72	8.14	8.05	8.63
Endogenous	SH2D1B	NM_053282.4	9.86	8.75	7.68	9.11	9.48	9.27	9.46	8.89	8.95	8.23	10.18	9.48	9.17	8.32	9.94	9.72	8.09	8.6	9.14	10.43	8.43	9.95	6.62	9.47
Endogenous	SIGIRR	NM_021805.2	10.26	9.85	10.22	10.38	10.06	9.94	10.13	9.69	10	10.6	10.13	9.47	9.71	9.84	9.61	9.86	10.06	9.81	10.32	10.13	9.9	10.06	9.85	10.26
Endogenous	SIGLEC1	NM_023068.3	5.92	10.73	5.17	5.36	6.25	5.96	6.27	5.74	5.91	6.15	6.32	6.6	6.85	5.73	6.72	6.98	9.36	7.23	6.66	8.11	8.65	7.31	9.27	5.85
Endogenous	SLAMF1	NM_003037.2	8.71	7.77	8.38	7.68	7.64	7.36	7.61	6.99	7.47	8.38	7.78	6.73	8.12	6.71	6.75	7.48	7	7.23	8.12	7.31	8.17	7.46	7.21	7.64
Endogenous	SLAMF6	NM_001184714.1	8.78	8.63	8.25	8.85	8.52	8.67	8.84	8.03	7.94	8.41	8.53	7.57	8.13	8.65	5.83	7.83	7.31	8.14	7.81	8.16	8.42	8.09	8.03	8.56
Endogenous	SLAMF7	NM_021181.3	7.99	8.63	7.34	8.13	8.09	8.14	8.58	8.66	7.98	7.6	8.12	7.81	8.67	8.6	7.87	8.1	7.89	8.07	8.14	8.98	8.72	7.99	7.25	8.03
Endogenous	SLC11A1	NM_000578.2	10.25	11.34	11.29	10.35	10.51	10.6	10.77	11.67	12.32	10.31	10.8	12.12	12.29	12.24	11.03	11.82	11.71	11.96	10.96	11.39	10.47	11.7	11.19	10.54
Endogenous	SMAD2	NM_005901.5	10.33	10.13	10.14	10.18	10.44	10.24	10.24	10.09	10.28	10.21	10.28	9.97	9.77	10.08	9.74	10.19	9.77	10.1	10.04	10.29	10.16	10.05	9.84	10.05
Endogenous	SMAD3	NM_005902.3	9.16	9.61	9.3	9.55	8.78	9.63	9.34	9.48	8.8	9.14	9.23	9.93	10.36	9.65	9.72	8.7	9.8	9.59	9.08	8.81	8.93	8.94	9.8	9.84
Endogenous	SMPD3	NM_018667.3	4.43	4.99	3.73	4.94	4.25	5.44	5.27	4.78	3.83	3.37	4.91	4.46	4.63	4.59	4.53	4.84	4.54	5.07	4.61	4.55	4.07	4.37	4.6	4.62
Endogenous	SOCS1	NM_003745.1	8.57	9.23	8.37	8.58	8.13	8.86	8.69	8.16	9.51	8.6	7.92	7.58	7.8	8.72	8.35	7.86	8.18	8.91	8.6	7.81	7.87	8.2	8.05	8.31
Endogenous	SPA17	NM_017425.3	5.36	5.2	5.14	5.21	5.28	5.7	5.24	6.04	5.58	5.46	5.96	4.82	4.82	5.2	5.23	5.99	6.02	5.66	5.61	6.01	5.41	5.49	5.87	5.57
Endogenous	SPACA3	NM_173847.3	4.29	3.03	4.1	2.47	2.86	3.48	3.69	4.7	4.15	3.49	3.91	3.52	3.34	3.66	3.65	3.21	3.75	3.66	4.99	3.14	3.75	3.61	4.21	3.57
Endogenous	SPANXB1	NM_032461.2	3.29	3.03	1.51	2.47	2.86	2.48	2.59	3.2	5.15	3.61	3.08	2.62	3.63	4.04	3.12	3.47	3.62	2.49	3.91	3.36	3.75	3.74	2.83	2.34
Endogenous	SPINK5	NM_006846.3	5.33	4.51	5.35	4.47	5.14	4.65	4.42	6	6.41	5.23	5.44	4.72	5.13	4.73	4.65	5.13	5.3	4.84	6.3	5.41	5.69	5.81	4.9	4.76
Endogenous	SPN	NM_003123.3	9.78	9.12	9.35	9.14	9.6	9.44	9.74	9.67	9.64	10.06	9.76	8.89	8.65	9.33	8.62	9.6	9.27	9.44	9.43	10.09	9.78	9.8	9.07	9.14
Endogenous	SPO11	NM_198265.1	3.43	2.7	3.39	1.24	1.86	1.48	2.59	4.2	3.63	3.99	2.5	1.82	2.5	2.66	2.95	3.89	3.47	2.29	3.49	3.72	3.75	4.37	4.09	3.34
Endogenous	SPP1	NM_000582.2	3.88	3.7	2.93	3.24	3.31	3.35	4.03	4.7	3.63	3.71	4.23	4.27	6.71	4.25	3.65	4.28	3.75	3.88	2.91	3.72	4.17	4.74	4.21	3.85
Endogenous	SSX1	NM_005635.2	4.36	4.1	4.01	3.24	3.18	3.59	3.78	4.78	4.29	3.49	3.37	3.82	3.87	4.25	3.41	4.53	3.88	3.07	4.23	3.72	4.56	3.09	4.32	3.67
Endogenous	SSX4	NM_005636.3	3.88	3.87	3.63	2.47	3.44	3.8	3.48	4.31	4.63	4.37	3.82	3.9	3.5	3.15	3.65	3.89	3.47	3.73	4.23	3.36	3.75	3.74	4.68	3.57
Endogenous	ST6GAL1	NM_003032.2	10.82	10.99	10.68	11.45	10.93	11.31	11.29	9.93	10.43	11	10.5	10.36	10.46	11.01	9.07	10.45	10.18	10.52	10.13	10.59	10.8	10.17	10.94	11.22
Endogenous	STAT1	NM_007315.2	11.34	12.94	10.51	11	11.33	10.8	11.27	10.62	10.7	10.81	10.77	11.02	10.47	10.61	11.76	11.35	11.79	11.26	10.64	11.57	12.54	11.62	11.24	10.46
Endogenous	STAT2	NM_005419.2	10.8	12.64	10.99	10.84	10.98	11.13	11.04	10.55	10.5	10.99	10.91	11.05	10.9	10.84	10.81	11.37	11.7	11.36	10.53	11.35	11.87	11.19	11.75	10.97
Endogenous	STAT3	NM_139276.2	11.17	11.8	11.5	11.24	11.2	11.43	11.35	11.62	11.91	11.11	11.15	11.36	11.54	11.42	11.66	11.38	11.48	11.24	11.58	11.48	11.44	11.5	11.06	10.76
Endogenous	STAT4	NM_003151.2	9.68	9.24	9.31	9.93	9.79	9.48	9.49	9.47	9.47	10.15	9.8	9.73	10.45	9.79	9.78	9.05	9.35	9.6	10.03	9.18	9.23	9.92	8.84	9.57
Endogenous	STAT5B	NM_012448.3	10.35	10.7	10.38	10.86	10.11	10.71	10.68	10	10.42	10.22	10.11	10.59	10.92	10.7	10.06	10.11	10.41	10.52	10.13	10.17	10.04	10.07	10.32	10.5
Endogenous	STAT6	NM_003153.3	10.85	11.07	11.37	10.9	10.87	11	10.84	11.19	12.59	11.39	11.23	11.05	11.1	11.3	10.42	11.43	11.35	11.25	11.31	11.41	11.42	12.11	11.54	10.94
Endogenous	SYCP1	NM_003176.2	4.29	3.16	4.39	3.57	3.94	2.89	2.78	5.2	5.78	4.23	3.72	2.99	3.17	3.8	3.27	4.69	3.88	3.49	5.61	4.95	5.38	4.45	3.97	4.08
Endogenous	SYK	NM_003177.3	10.92	11.24	11.51	10.61	10.9	10.9	10.73	11.4	11.29	10.96	11.36	11.02	10.62	11.43	10.86	11.59	11.08	11.33	10.97	11.61	11.51	11.37	11.39	10.58
Endogenous	SYT17	NM_016524.2	4.55	3.79	4.01	3.57	4.38	4.75	4.69	5.31	5.07	3.99	4.96	4.62	4.57	4.59	4.41	4.97	4.69	4.49	5.08	4.64	4.87	4.87	4.68	4.15
Endogenous	TAB1	NM_153497.2	8.84	8.78	9.25	8.79	8.97	8.75	8.72	8.58	8.88	9.43	8.87	8.63	8.48	8.86	8.03	8.87	8.61	8.83	8.65	9.12	9.1	8.92	9.2	8.83
Endogenous	TAL1	NM_003189.2	6.29	7.82	6.21	6	5.71	9.11	7.36	7.1	8.87	7.84	7.36	7.04	6.68	8.77	7.63	7.91	6.98	5.75	7.26	6.31	6.85	6.73	8.46	6.06
Endogenous	TANK	NM_004180.2	11.13	11.49	11.24	11.02	11.03	11.23	11.1	11.64	11.28	10.92	11.04	11.48	11.82	11.25	11.97	11.34	11.66	11.27	11.55	11.01	10.9	11.01	11.35	11.25
Endogenous	TAP1	NM_000593.5	9.46	10.22	9.15	9.12	9.28	9.24	9.48	9.02	9.52	9.26	9.25	9.15	9.17	8.91	9.14	9.39	9.32	9.27	9.4	9.87	10.07	9.77	9.09	8.94
Endogenous	TAP2	NM_000544.3	9.74	10.62	10.02	9.65	10.01	9.93	9.85	10.16	10.45	10.25	10.21	9.8	9.54	10.23	9.46	10.14	10.22	9.88	10.27	10.03	10.83	10.94	10.4	9.88
Endogenous	TAPBP	NM_003190.4	11.43	11.22	11.71	10.91	11.33	10.83	10.84	12.09	12.55	11.78	11.69	11.24	11.26	11.23	11.37	11.64	11.79	10.99	12.49	12.18	12.11	12.71	11.77	11.13
Endogenous	TARP	NM_001003799.1	10.57	9.6	10.35	10.8	10.52	10.19	11.14	11.47	10.5	9.89	9.96	9.33	10.38	11.63	8.8	9.55	9.12	9.75	10.76	10.47	11.48	9.29	8.26	9.35
Endogenous	TBK1	NM_013254.2	8.8	8.72	8.79	8.24	8.56	8.55	8.41	9.1	8.68	8.43	8.75	8.76	8.96	8.53	9.3	8.73	8.8	8.52	8.81	8.8	8.75	8.51	8.23	8.04
Endogenous	TBX21	NM_013351.1	10.02	9.23	8.94	10.07	9.73	10.09	10.37	10.24	9.67	8.75	10.18	9.28	9.62	10.46	9.92	9.37	8.93	9.16	10.21	10.28	9.62	10.04	7.74	9.78
Endogenous	TCF7	NM_003202.2	11.92	11.83	11.41	12.49	12.08	11.54	11.98	9.91	10.41	12.02	10.81	10.71	11.16	10.69	10.52	10.59	10.5	11.06	11.37	11	11.06	10.92	10.93	11.92
Endogenous	TFE3	NM_006521.3	5.88	6.38	6.45	5.98	5.53	5.65	5.71	6.88	6.55	5.58	5.87	6.19	6.51	6.04	6.18	6.35	6.54	6.1	6.61	6.31	6.34	6.64	6.68	5.97
Endogenous	TFEB	NM_007162.2	7.82	8.67	7.99	8.25	7.83	8.4	8.24	8.04	8.85	7.7	8.05	8.87	8.6	8.54	7.8	8.31	8.57	8.63	8.01	8.43	8.11	8.4	8.75	8.09
Endogenous	TFRC	NM_003234.1	9.13	9.15	9.56	9.08	8.79	9.18	9.01	10.67	9.61	9.19	9.6	9.43	10.75	10.13	10.09	9.61	10.36	9.09	9.99	9.11	8.62	9.82	9.41	9.84
Endogenous	TGFB1	NM_000660.3	11.21	11.52	11.37	11.05	11.01	11.8	11.41	11.93	12.74	11.57	11.61	11.82	11.89	12.07	12.13	11.62	12.13	11.28	12.21	11.81	11.6	12.39	11.92	11.1
Endogenous	TGFB2	NM_003238.2	4.14	5.26	4.78	4.52	4.1	5.21	4.03	4.78	5.83	4.15	4.77	4.14	4.17	4.8	5.03	5.1	4.47	4.29	5.61	3.55	4.56	4.81	4.97	5.19
Endogenous	THBD	NM_000361.2	7.38	8.2	7.98	7.56	6.86	7.61	7.77	11.47	9.77	7.35	8.52	8.62	10.99	9.07	10.89	8.91	10.07	7.75	10.72	8.47	7.49	8.82	8.24	7.39
Endogenous	THBS1	NM_003246.2	9.46	9.14	8.62	8.18	7.89	11.28	9.13	13.62	12.5	9.1	9.93	11.64	11.82	11.74	11.75	10.77	11.01	9.78	12.24	8.85	8.12	9.92	9.82	9.56
Endogenous	THY1	NM_006288.2	5.43	4.51	4.68	4.18	4.25	4.65	3.95	6.37	6.04	4.66	4.3	4.27	4.76	4.92	4.53	4.53	5.1	4.44	6.15	4.8	5.52	4.98	5.41	4.76
Endogenous	TICAM1	NM_014261.1	7.96	8.18	8.13	7.54	8.15	8.13	8.05	9.52	8.84	7.99	8.45	8.22	8.41	7.71	8.99	8.79	9.35	8.07	9.31	8.92	8.51	8.28	8.56	8.16
Endogenous	TICAM2	NM_021649.4	8.05	8.49	8.28	7.43	8.3	8.15	8.21	7.69	7.46	8.03	8.13	7.92	7.41	7.5	7.56	8.46	7.93	8.44	7.08	8.42	8.67	7.62	8.28	7.56
Endogenous	TIGIT	NM_173799.2	8.64	8.46	8.56	8.72	8.71	8.53	8.51	8.91	7.11	8.05	8.77	7.67	8.52	7.32	7.37	8.1	7.31	8.04	8.52	8.07	7.72	7.14	6.77	7.53
Endogenous	TIRAP	NM_148910.2	6.55	6.35	6.48	6.17	6.69	6.12	6.12	6.57	7.13	6.62	6.58	6.54	6.4	6.57	6.41	7.04	6.47	6.56	6.66	6.72	6.69	7.01	6.74	6.42
Endogenous	TLR1	NM_003263.3	10.18	10.97	10.44	10.37	10.35	10.34	10.29	10	11.12	10.43	10.12	10.82	10.51	10.21	10.38	10.65	10.28	10.59	9.95	10.81	10.42	10.2	10.6	9.81
Endogenous	TLR10	NM_030956.2	7.61	7.81	7.84	7.99	7.33	8.48	7.42	5.78	7.57	7.67	7.56	6.17	6.67	7.29	5.41	7.6	6.05	7.09	6.52	7.32	8.39	7.27	8.28	8.37
Endogenous	TLR2	NM_003264.3	10.31	11.48	11.15	10.14	10.33	10.62	10.24	11.33	12.14	10.91	10.89	11.36	11.33	11.27	10.88	11.38	11.23	11.64	10.73	11.09	10.84	11.01	11.3	10.32
Endogenous	TLR3	NM_003265.2	5.36	4.75	4.51	5.41	5.28	4.84	4.87	5.86	6.04	4.91	6.02	3.9	5.6	5.29	6.37	5.21	5.25	4.84	6.37	5.95	5.95	6.12	4.97	4.76
Endogenous	TLR4	NM_138554.2	10.17	10.3	10.04	9.56	10.59	9.59	9.85	10.24	10.81	9.61	10.14	10.04	9.37	10.39	9.87	10.73	9.21	10.46	9.65	10.74	10.26	9.79	9.96	8.99
Endogenous	TLR5	NM_003268.3	7.84	8.2	8.18	7.57	7.79	7.63	7.41	7.57	8.13	8.18	7.9	7.39	6.55	8.02	6.01	8.67	7.81	8.19	7.62	8.61	8.15	7.98	8.7	7.64
Endogenous	TLR6	NM_006068.2	8.68	8.83	9.19	8.72	8.61	8.88	8.31	8.41	9.6	8.76	9.01	8.87	8.72	8.94	8.58	9.16	8.75	9.16	8.31	8.99	8.97	8.7	9.21	8.65
Endogenous	TLR7	NM_016562.3	6.33	8.07	6.93	6.48	6.46	6.91	6.69	6	6.68	6.99	6.97	6.94	5.93	6.36	6.5	7.35	6.65	7.15	6.33	7.48	8.19	6.39	7.7	6.67
Endogenous	TLR8	NM_016610.2	10.05	10.47	10.27	9.44	10.18	10.08	9.94	9.61	10.16	10.07	9.8	10.22	9.99	9.82	8.97	10.43	8.97	10.07	8.25	10.76	10.38	9.45	9.89	9.31
Endogenous	TLR9	NM_017442.2	5.85	5.97	5.21	5.68	5.94	6.19	5.71	4.93	5.87	5.52	5.58	5.6	5.63	5.43	4.7	4.79	4.82	5.7	4.71	5.64	5.95	5.81	5.46	5.64
Endogenous	TMEFF2	NM_016192.2	5.14	4.51	4.45	3.83	3.56	3.59	4.03	4.93	5.87	4.66	4.5	3.82	4.08	4.98	3.75	4.21	4.54	3.88	5.49	4.46	4.69	5.37	4.9	4.22
Endogenous	TNF	NM_000594.2	7.34	7.34	9.25	7.37	7.31	7.72	7.22	10.13	8.34	8.81	9.3	9.34	9.25	8.03	10.04	9.84	10.2	7.17	10.08	9.41	9.13	9.48	9.54	9.51
Endogenous	TNFAIP3	NM_006290.2	11.51	10.6	11.51	11.32	11.04	10.44	11.09	12.5	13.95	11.09	12.18	11.53	12.03	12.48	12.32	11.74	12.97	10.92	14.08	11.78	9.93	12.5	11.28	11.19
Endogenous	TNFRSF10B	NM_003842.3	7.7	7.35	8.16	6.97	7.68	7.3	7.12	8.55	8.4	8.24	7.78	8	8.02	7.49	8.37	8.35	8.56	7.57	8.85	7.97	7.95	8.2	8.19	7.58
Endogenous	TNFRSF10C	NM_003841.3	8.03	9.22	8.63	10.54	8.53	8.44	8.99	8.93	11.67	7.18	8.77	8.92	8.75	9.64	8.2	8.85	8.45	7.63	8.78	10.14	7.74	11.09	9.04	7.33
Endogenous	TNFRSF11A	NM_003839.2	5.26	4.51	4.93	4.94	4.86	4.75	4.53	4.31	5	5.4	5.91	4.46	5.3	5.04	5.78	4.53	5.25	5.1	5.08	5.72	5.52	5.09	4.41	4.46
Endogenous	TNFRSF11B	NM_002546.2	3.14	2.87	2.51	2.98	3.03	3.48	2.78	4.2	3.63	3.91	3.91	2.99	3.34	3.34	2.75	3.79	0.3	3.19	4.37	4.25	3.87	4.87	3.68	3.22
Endogenous	TNFRSF12A	NM_016639.1	4.97	4.23	4.97	4.05	5.18	3.98	3.78	6.61	6.78	5.12	5.12	4.34	4.93	4.8	6.06	4.59	4.94	3.49	6.63	5.36	5.02	6.01	4.9	4.46
Endogenous	TNFRSF13B	NM_012452.2	5.99	6.2	5.73	6.12	4.98	6.44	5.39	5.61	6.25	6.23	5.74	5.75	7.21	6.36	4.9	5.91	5.05	5.19	5.71	4.95	6.12	5.61	6.18	6.77
Endogenous	TNFRSF13C	NM_052945.3	8.57	8.63	9.59	9.09	8.12	9.71	8.42	8.56	9.13	8.27	9.04	10.54	10.34	9.41	8.73	8.44	8.43	8.09	9.16	7.67	8.97	9.83	9.4	10.25
Endogenous	TNFRSF14	NM_003820.2	10.36	10.76	10.46	10.57	10.48	10.47	10.56	10.5	10.6	10.54	10.42	10.39	10.21	10.44	10.49	10.74	10.77	10.52	10.42	10.78	10.78	10.61	10.67	10.56
Endogenous	TNFRSF17	NM_001192.2	7.34	7.3	6.98	7.31	6.23	6.91	7.38	5.52	6.71	5.33	6.2	5.06	5.38	7.49	4.75	5.69	6.5	5.75	5.61	5.91	6.38	6.37	6.66	7.13
Endogenous	TNFRSF18	NM_004195.2	7.11	6.15	6.01	6.29	5.5	6.14	6.15	6.63	6.63	7.05	7.17	6.52	7.42	6.01	7.52	6.17	6.32	6.71	6.95	6.66	6.34	6.49	6.03	5.46
Endogenous	TNFRSF1A	NM_001065.2	10.34	11.18	10.77	10.53	10.46	10.6	10.79	10.31	10.8	10.64	10.4	10.75	10.65	10.55	10.47	10.57	9.95	11.15	9.76	10.81	10.91	10.18	10.87	10.13
Endogenous	TNFRSF1B	NM_001066.2	10.75	11.54	11.78	10.81	10.92	11.13	11.4	12.19	12.47	11.25	11.18	12.41	12.98	11.66	12.31	12.06	12.25	11.74	11.79	12.08	11.5	12	11.81	11.14
Endogenous	TNFRSF4	NM_003327.2	6.06	6.01	6.14	4.98	4.81	6.18	5.1	5.57	5.41	6.52	5.82	5.77	6.42	4.51	6.25	5.38	6.47	5.98	6.19	5.31	5.69	5.61	5.51	4.8
Endogenous	TNFRSF8	NM_152942.2	7.16	7.83	7.73	7.13	7.71	7.26	7.69	7.71	7.89	7.6	7.22	7.73	8.01	6.92	6.66	8.38	7.32	7.48	6.74	7.89	7.66	7.55	7.56	7.08
Endogenous	TNFRSF9	NM_001561.4	5.01	5.43	6.08	5.59	4.56	5.14	5.53	6.07	6.66	5.23	5.98	5.37	5.53	5.89	5.44	5.21	6.2	5.84	6.76	5.76	5.17	6.39	6.03	4.97
Endogenous	TNFSF10	NM_003810.2	10.9	12.62	10.59	10.66	11.13	10.38	10.88	9.81	10.94	11.33	10.8	10.49	9.37	10.15	9.67	11.51	10.24	11.03	9.66	12	12.4	10.78	11.65	9.95
Endogenous	TNFSF11	NM_003701.2	4.43	4.41	4.39	4.47	4.71	4.35	4.64	4.93	5.35	4.08	4.23	4.57	5.26	4.86	4.53	4.06	5	4.13	5.99	4.64	5.12	4.28	5.15	4.57
Endogenous	TNFSF12	NM_003809.2	10.08	9.73	10.06	9.28	9.57	9.56	9.75	9.85	9.94	10.1	10	9.48	9.17	9.81	9.73	10.27	10.11	9.7	10.29	10.21	10	10.35	9.74	9.64
Endogenous	TNFSF13	NM_003808.3	8.47	8.89	8.8	7.92	8.44	8.4	8.73	9.01	9.46	9.49	8.57	8.74	8.08	9.3	8.77	9.08	9.01	9.57	9.23	9.29	9.15	9.3	9.62	8.51
Endogenous	TNFSF13B	NM_006573.4	10.51	11.72	10.82	10.1	10.76	10.32	10.42	10.78	10.15	10.33	10.71	11.04	10.64	10.22	10.1	11.01	10.93	11.12	10.55	11.08	11.24	10.69	10.79	9.96
Endogenous	TNFSF14	NM_003807.3	6.67	6.87	5.86	7.3	6.6	6.66	7.31	5.86	8.01	6.3	6.18	6.32	7.25	7.07	5.88	6.28	5.38	6.97	5.76	6.82	6.78	6.91	7.57	5.78
Endogenous	TNFSF15	NM_001204344.1	4.55	4.7	4.83	4.91	4.56	5.14	4.69	5.07	5.15	5.15	4.87	3.72	4.7	4.66	4.59	5.21	5.34	4.66	5.15	5.25	5.02	4.93	6.06	3.34
Endogenous	TNFSF18	NM_005092.2	1.55	2.03	2.51	2.24	3.56	2.48	2.78	3.42	3.63	2.49	3.37	1.82	1.76	3.66	3.41	3.59	2.88	2.29	3.91	2.55	2.75	2.87	1.51	1.34
Endogenous	TNFSF4	NM_003326.2	7.18	8.34	7.11	7.47	6.87	9.16	7.69	7.58	9.62	7.73	7.71	7.56	7.08	8.89	8.12	7.86	7.02	6.4	8.24	7.33	7.78	7.35	8.48	6.95
Endogenous	TNFSF8	NM_001244.3	9.63	9.16	9.31	9.45	9.18	9.22	9.38	9.35	9.24	9.34	9.06	9.23	9.63	9.19	9.57	9.65	9.22	9.85	9.38	8.66	9.12	9.45	9.11	8.94
Endogenous	TOLLIP	NM_019009.2	8	8.58	8.11	8.13	8.04	8.71	8.5	7.92	8.61	8.15	7.95	8.33	8.45	8.59	8.46	8.45	8.75	8.71	7.97	8.29	8.34	7.85	8.78	8.15
Endogenous	TP53	NM_000546.2	10.21	10.18	9.8	10.07	10.12	10.09	10.25	9.3	9.4	9.92	9.93	9.49	8.82	9.71	8.48	10.01	9.51	10.04	9.43	10.16	10.41	9.41	9.84	9.73
Endogenous	TPSAB1	NM_003294.3	4.29	5.35	4.57	5.02	4.81	5.65	3.36	4.07	5.53	3.61	4.44	3.62	3.17	4.25	3.12	4.93	4.47	4.19	4.61	4.88	4.75	4.28	4.68	4.34
Endogenous	TPTE	NM_199259.2	4.22	4.03	4.1	3.66	3.86	4.06	3.69	4.78	4.91	4.95	4.23	3.62	4.7	2.66	4.34	3.35	4.54	3.66	5.23	4.25	4.25	4.28	5.72	4.22
Endogenous	TRAF2	NM_021138.3	7.72	7.78	7.76	7.93	7.88	7.79	7.67	7.39	7.65	8.03	7.58	7.62	7.8	7.63	7.41	7.15	7.51	7.58	7.85	7.54	7.6	7.84	7.93	8.02
Endogenous	TRAF3	NM_145725.1	8.88	7.9	9.19	7.72	8.79	7.72	7.52	8.8	8.48	9.01	8.68	8	8.44	7.33	8.11	8.93	7.48	7.7	8.56	8.64	8.83	8.92	7.98	7.85
Endogenous	TRAF6	NM_145803.1	8.04	7.71	8.23	8.1	7.94	8	7.9	8.89	8.53	7.76	8.68	8.3	8.64	8.48	9.11	8.35	8.99	7.76	8.88	8.4	7.83	8.82	8.17	8.23
Endogenous	TREM1	NM_018643.3	10.83	11.13	10.87	11.15	10.9	10.61	10.83	12.72	13.37	9.52	10.76	11.49	11.72	11.4	11.3	10.99	12.23	11.27	12.19	11.67	9.67	12.34	10.86	10.07
Endogenous	TREM2	NM_018965.3	3.88	4.23	4.97	3.75	3.56	4.06	4.3	4.86	3.63	3.61	3.37	4.46	4.57	4.04	4.47	3.69	4.54	4.13	4.23	3.36	3.34	3.45	5.15	3.46
Endogenous	TTK	NM_003318.3	4.61	4.03	4.17	3.83	4.61	4.59	4.17	4.42	4.83	3.81	4.16	4.34	4.63	4.66	4.65	3.79	4.88	4.07	4.91	5.31	4.63	4.87	4.68	4.8
Endogenous	TXK	NM_003328.1	8.53	8.36	7.05	9.1	8.68	8.65	8.92	6.37	7.54	8	7.95	7.62	7.17	7.46	8.25	7.61	7.12	7.87	7.63	8.29	7.56	8.02	6.98	8.35
Endogenous	TXNIP	NM_006472.1	15.01	14.44	14.73	14.74	14.9	14.97	14.97	14.7	15.51	14.75	14.97	15.08	14.48	15.46	15.17	15	15.25	15.33	15.09	14.9	15.02	15.58	14.76	14.96
Endogenous	TYK2	NM_003331.3	9.79	9.86	10.4	9.63	9.79	9.85	9.68	10.23	10.62	10.17	10.13	10.14	10.02	10.22	9.83	10.52	10.27	10.23	10.05	10.23	10.18	10.53	10.31	9.89
Endogenous	UBC	NM_021009.3	15.13	15.29	15.48	15.01	15.05	15.12	15.19	16.79	15.85	15.01	15.41	15.64	15.6	15.91	16.09	15.75	15.97	14.92	16.26	16.06	15.61	15.69	15.14	15
Endogenous	ULBP2	NM_025217.2	3.78	3.51	4.17	3.66	3.18	4.06	3.95	5	4.73	4.15	4.77	3.82	4.7	4.59	4.95	4.21	4.82	4.13	5.61	4.55	4.17	4.87	5.37	4.28
Endogenous	USP9Y	NM_004654.3	6.36	3.7	3.39	3.75	2.66	3.21	3.69	5.97	3.63	3.49	3.5	6.8	7.22	3.8	6.77	6.33	6.64	3.39	6.79	4.14	2.75	7.05	6.88	7.6
Endogenous	VCAM1	NM_001078.3	4.22	3.7	5.32	3.83	3.56	3.06	3.59	4.07	4.63	3.37	4.23	3.99	5.5	3.34	3.65	4.13	4.1	3.81	4.91	2.88	3.49	3.98	3.97	4.15
Endogenous	VEGFA	NM_001025366.1	7.06	7.94	8.48	8.26	6.74	7.95	7.48	11.81	9.47	8.15	9.19	9.69	11.5	10.82	10.1	9.95	10.63	8.37	9.93	9.7	8.11	9.25	10.49	9.43
Endogenous	VEGFC	NM_005429.2	2.29	5.51	4.68	4.52	3.66	6.56	5.17	4.31	6.22	4.37	4.96	4.9	5.13	5.47	5.3	4.74	5	4.34	4.99	4.88	4.25	4.37	5.72	4.46
Endogenous	XCL2	NM_003175.3	8.66	8.3	7.86	9.1	8.23	8.09	8.88	9.57	8.78	8.4	8.92	8.11	8.77	9.43	8.95	8.3	7.82	8.21	9.67	9.74	8.5	8.05	7.18	8.12
Endogenous	XCR1	NM_005283.2	4.49	4.46	3.73	3.83	3.66	4.06	3.95	4.31	5.58	3.71	5	4.46	4.17	4.86	3.75	4.35	4.47	4.19	4.23	4.01	5.12	3.74	4.32	4.4
Endogenous	YTHDF2	NM_001172828.1	9.96	9.65	9.94	9.47	9.95	9.49	9.67	9.95	9.76	9.72	9.99	9.45	9.36	9.44	9.93	9.94	9.63	9.55	10.06	9.96	9.83	9.93	9.45	9.44
Endogenous	ZAP70	NM_001079.3	10.72	10.35	10.68	10.8	10.61	10.38	10.36	10.24	10.32	10.84	10.79	9.74	10.23	10.32	10.2	9.95	9.88	10.32	10.79	10.33	10.2	10.86	9.7	10.64
Endogenous	ZNF205	NM_001031686.1	4.14	4.41	4.51	4.52	4.1	3.59	4.3	5.37	4.91	4.08	4.3	4.14	4.98	4.34	4.47	4.47	4.54	4.24	5.08	4.8	5.17	4.19	5.09	4.01
Housekeeping	CC2D1B	NM_032449.2	6.36	5.41	6.25	5.81	6.16	5.65	5.59	6.39	6.58	6.37	6.37	6.12	6.28	5.25	5.78	6.23	5.72	5.7	6.74	6.17	6.54	6.45	5.46	6.19
Housekeeping	TRIM39	NM_021253.3	6.41	6.24	6.14	6.92	6.2	6.49	6.71	6.44	6.68	6.08	6.53	7.15	7.43	6.82	7.11	6.3	6.87	6.49	7.08	6.08	5.89	6.49	6.57	6.79
